# Supplementary material for: New radiometric 40Ar–39Ar dates and faunistic analyses refine evolutionary dynamics of Neogene vertebrate assemblages in southern South America
Source: Sci Rep. 2021 May 10;11:9830. doi: 10.1038/s41598-021-89135-1 (PMC8110973; doi:10.1038/s41598-021-89135-1)
Supplement: Supplementary file 2 — Supplementary Information 2. [file 41598_2021_89135_MOESM2_ESM.xlsx]

## Sheet: Data
Supplementary Dataset S1. Taxa and localities data matrix. AndUp: Andalhuala Fm, upper section; AndLo: Andalhuala Fm, lower section; Chap: Chapadmalal Fm; Chas: Arroyo Chasicó Fm; CAChas: Cerro Azul Fm, Chasicoan fauna; CAHLo: Cerro Azul Fm, lower "Huayquerian" fauna; CAHUp: Cerro Azul Fm, upper "Huayquerian" fauna; CACal: Cerro Azul Fm, Caleufú fauna; Jar: Jarillal member of Chiquimil Fm; LTA: L…
Class	Order	Family/Superfamily	Taxa	Sal	TN	LTA	LTB	PPint	Jar	AndLo	AndUp	CAChas	CAHLo	CAHUp	CACal	Chas	QSLo	QSUp	MH	Chap	Voro	SAnd
Amphibia	Anura	Bufonidae	Rhinella	0	0	0	0	0	0	0	0	0	0	0	0	0	0	0	1	1	0	0
Amphibia	Anura	Bufonidae	Rhinella loba	0	0	0	0	0	0	0	0	0	0	0	0	0	0	0	0	1	0	0
Amphibia	Anura	Bufonidae	Rhinella pisanoi	0	0	0	0	0	0	0	0	0	0	0	0	0	0	0	1	0	0	0
Amphibia	Anura	Bufonidae	Rhinella schneideri	0	0	0	0	0	0	0	0	0	0	0	0	0	0	0	1	0	0	0
Amphibia	Anura	Ceratophrynidae	Ceratophrys	0	0	0	1	0	0	1	0	0	0	0	0	1	0	1	1	1	0	0
Amphibia	Anura	Ceratophrynidae	Ceratophrys ameghinorum	0	0	0	0	0	0	0	0	0	0	0	0	0	0	0	1	0	0	0
Amphibia	Anura	Ceratophrynidae	Lepidobatrachus	0	0	0	0	0	0	0	0	0	1	0	0	0	0	0	1	0	0	0
Amphibia	Anura	Ceratophrynidae	Lepidobatrachus australis	0	0	0	0	0	0	0	0	0	0	0	0	0	0	0	1	0	0	0
Amphibia	Anura	Leptodactylidae	Leptodactylus	0	0	0	0	0	0	0	0	0	0	0	0	0	0	0	1	0	0	0
Aves	Anseriformes	Anatidae	Chloephaga robusta	0	0	0	0	0	0	0	0	0	0	0	0	0	0	1	0	0	0	0
Aves	Cariamiformes	Cariamidae	Chunga incerta	0	0	0	0	0	0	0	0	0	0	0	0	0	0	0	1	0	0	0
Aves	Cathartiformes	Cathartidae	Dryornis	0	1	0	0	0	0	0	0	0	0	0	0	0	0	0	1	1	0	0
Aves	Cathartiformes	Cathartidae	Dryornis pampeanus	0	0	0	0	0	0	0	0	0	0	0	0	0	0	0	1	1	0	0
Aves	Cathartiformes	Cathartidae	Vultur gryphus	0	0	0	0	0	0	0	0	0	0	0	0	0	0	0	1	0	0	0
Aves	Cathartiformes	Teratornithidae	Argentavis magnificens	0	0	0	0	0	0	0	0	0	1	0	0	0	0	0	0	0	0	0
Aves	Cathartiformes	Teratornithidae	Teratornithidae	0	0	0	0	0	0	0	0	0	0	0	0	1	0	0	0	0	0	0
Aves	Charadriiformes	Charadriidae	Charadrius	0	0	0	0	0	0	0	0	0	0	0	0	0	0	0	0	1	0	0
Aves	Charadriiformes	Scolopacidae	Calidris	0	0	0	0	0	0	0	0	0	0	0	0	0	0	0	0	1	0	0
Aves	Falconiformes	Falconidae	Milvago	0	0	0	0	0	0	0	0	0	0	0	1	0	0	0	0	0	0	0
Aves	Gruiformes	Phorusrhacidae	Llallawavis scagliai	0	0	0	0	0	0	0	0	0	0	0	0	0	0	0	0	1	0	0
Aves	Gruiformes	Phorusrhacidae	Mesembriornis	0	0	0	0	0	0	1	0	0	0	0	0	1	0	1	1	1	0	0
Aves	Gruiformes	Phorusrhacidae	Mesembriornis incertus	0	0	0	0	0	0	1	0	0	0	0	0	0	0	0	0	0	0	0
Aves	Gruiformes	Phorusrhacidae	Mesembriornis milneedwardsi	0	0	0	0	0	0	0	0	0	0	0	0	0	0	0	1	1	0	0
Aves	Gruiformes	Phorusrhacidae	Procariama simplex	0	0	0	0	0	0	1	0	0	1	0	0	0	0	0	0	0	0	0
Aves	Gruiformes	Phorusrhacidae	Psilopterus	0	0	0	0	0	0	0	0	0	0	0	0	1	0	0	0	1	0	0
Aves	Gruiformes	Phorusrhacidae	Psilopterus colzecus	0	0	0	0	0	0	0	0	0	0	0	0	1	0	0	0	0	0	0
Aves	Rheiformes	Rheidae	Heterorhea dabbenei	0	0	0	0	0	0	0	0	0	0	0	0	0	0	0	1	0	0	0
Aves	Rheiformes	Rheidae	Hinasuri nehuensis	0	0	0	0	0	0	0	0	0	0	0	0	0	0	0	1	0	0	0
Aves	Rheiformes	Rheidae	Pterocnemia	0	0	0	0	0	0	0	0	0	1	0	0	0	0	0	0	0	0	0
Aves	Tinamiformes	Tinamidae	Eudromia	0	0	0	0	0	0	0	0	0	1	0	1	0	0	0	1	1	0	0
Aves	Tinamiformes	Tinamidae	Eudromia elegans	0	0	0	0	0	0	0	0	0	0	0	0	0	0	0	1	1	0	0
Aves	Tinamiformes	Tinamidae	Eudromia olsoni	0	0	0	0	0	0	0	0	0	0	0	0	0	0	0	1	0	0	0
Aves	Tinamiformes	Tinamidae	Nothura	0	0	0	0	0	0	0	0	0	1	1	0	0	0	0	1	1	0	0
Aves	Tinamiformes	Tinamidae	Nothura darwinii	0	0	0	0	0	0	0	0	0	0	0	0	0	0	0	0	1	0	0
Aves	Tinamiformes	Tinamidae	Nothura parvula	0	0	0	0	0	0	0	0	0	0	0	0	0	0	0	1	1	0	0
Mammalia	Artiodactyla	Camelidae	Camelidae	0	0	0	0	0	0	0	0	0	0	0	0	0	0	0	0	0	1	1
Mammalia	Artiodactyla	Tayassuidae	Platygonus	0	0	0	0	0	0	0	0	0	0	0	0	0	0	0	0	1	1	1
Mammalia	Artiodactyla	Tayassuidae	Platygonus chapadmalensis	0	0	0	0	0	0	0	0	0	0	0	0	0	0	0	0	1	1	0
Mammalia	Artiodactyla	Tayassuidae	Platygonus marplatensis	0	0	0	0	0	0	0	0	0	0	0	0	0	0	0	0	1	0	1
Mammalia	Artiodactyla	Tayassuidae	Platygonus scagliai	0	0	0	0	0	0	0	0	0	0	0	0	0	0	0	0	0	0	1
Mammalia	Carnivora	Canidae	Lycalopex	0	0	0	0	0	0	0	0	0	0	0	0	0	0	0	0	0	1	1
Mammalia	Carnivora	Canidae	Lycalopex cultridens	0	0	0	0	0	0	0	0	0	0	0	0	0	0	0	0	0	1	0
Mammalia	Carnivora	Mustelidae	Galictis	0	0	0	0	0	0	0	0	0	0	0	0	0	0	0	0	0	1	1
Mammalia	Carnivora	Mustelidae	Galictis sorgentinii	0	0	0	0	0	0	0	0	0	0	0	0	0	0	0	0	0	1	0
Mammalia	Carnivora	Procyonidae	Chapalmalania	0	0	0	0	0	0	0	0	0	0	0	0	0	0	0	0	1	1	0
Mammalia	Carnivora	Procyonidae	Chapalmalania ortognatha	0	0	0	0	0	0	0	0	0	0	0	0	0	0	0	0	1	0	0
Mammalia	Carnivora	Procyonidae	Cyonasua	0	0	0	0	0	1	1	0	0	1	0	0	0	0	1	1	1	0	0
Mammalia	Carnivora	Procyonidae	Cyonasua clausa	0	0	0	0	0	0	0	0	0	0	0	0	0	0	0	1	0	0	0
Mammalia	Carnivora	Procyonidae	Cyonasua lutaria	0	0	0	0	0	0	0	0	0	0	0	0	0	0	0	0	1	0	0
Mammalia	Cingulata	Chlamyphoridae	"Neuryurus" giganteus	0	1	0	0	0	0	0	0	0	0	0	0	0	0	0	0	0	0	0
Mammalia	Cingulata	Chlamyphoridae	“Eutatus” praepampaeus	0	0	0	0	0	0	0	0	0	0	0	0	0	0	0	1	0	0	0
Mammalia	Cingulata	Chlamyphoridae	Aspidocalyptus castroi	0	0	0	0	0	0	0	0	0	1	0	0	0	0	0	0	0	0	0
Mammalia	Cingulata	Chlamyphoridae	Chaetophractus	1	0	0	0	0	0	0	0	0	0	0	0	0	0	0	0	1	1	1
Mammalia	Cingulata	Chlamyphoridae	Chaetophractus villosus	0	0	0	0	0	0	0	0	0	0	0	0	0	0	0	0	1	1	1
Mammalia	Cingulata	Chlamyphoridae	Chasicotatus	1	0	1	0	1	1	1	0	1	1	1	1	1	0	0	0	0	0	0
Mammalia	Cingulata	Chlamyphoridae	Chasicotatus ameghinoi	0	0	0	0	0	1	1	0	1	1	1	1	1	0	0	0	0	0	0
Mammalia	Cingulata	Chlamyphoridae	Chasicotatus peiranoi	0	0	0	0	0	1	0	0	0	0	0	0	0	0	0	0	0	0	0
Mammalia	Cingulata	Chlamyphoridae	Chlamyphractus dimartinoi	0	0	0	0	0	0	0	0	0	0	0	0	1	0	0	0	0	0	0
Mammalia	Cingulata	Chlamyphoridae	Chorobates	0	1	0	1	1	1	1	1	1	1	1	1	0	0	0	1	1	1	0
Mammalia	Cingulata	Chlamyphoridae	Chorobates recens	0	0	0	0	0	0	0	0	0	0	0	0	0	0	0	1	1	1	0
Mammalia	Cingulata	Chlamyphoridae	Chorobates villosissimus	0	1	0	1	1	1	1	1	1	1	1	1	0	0	0	1	0	0	0
Mammalia	Cingulata	Chlamyphoridae	Coscinocercus	0	0	0	0	0	0	0	0	0	1	0	0	0	0	0	0	0	0	0
Mammalia	Cingulata	Chlamyphoridae	Doellotatus	0	1	0	0	0	0	0	0	1	1	1	1	0	1	1	1	1	1	0
Mammalia	Cingulata	Chlamyphoridae	Doellotatus chapadmalensis	0	0	0	0	0	0	0	0	0	1	0	1	0	0	1	1	1	1	0
Mammalia	Cingulata	Chlamyphoridae	Doellotatus inornatus	0	1	0	0	0	0	0	0	1	1	1	1	0	1	0	1	0	0	0
Mammalia	Cingulata	Chlamyphoridae	Eleutherocercus	0	0	0	0	0	0	1	1	0	0	0	0	0	0	0	1	1	0	0
Mammalia	Cingulata	Chlamyphoridae	Eleutherocercus antiquus	0	0	0	0	0	0	0	0	0	0	0	0	0	0	0	1	1	0	0
Mammalia	Cingulata	Chlamyphoridae	Eleutherocercus solidus	0	0	0	0	0	0	1	1	0	0	0	0	0	0	0	0	0	0	0
Mammalia	Cingulata	Chlamyphoridae	Eosclerocalyptus	1	0	0	1	0	0	1	1	0	1	1	0	0	0	0	1	1	0	0
Mammalia	Cingulata	Chlamyphoridae	Eosclerocalyptus lineatus	0	0	0	0	0	0	0	0	0	0	0	0	0	0	0	1	1	0	0
Mammalia	Cingulata	Chlamyphoridae	Eosclerocalyptus proximus	1	0	0	0	0	0	1	1	0	0	0	0	0	0	0	0	0	0	0
Mammalia	Cingulata	Chlamyphoridae	Eosclerocalyptus tapinocephalus	0	0	0	0	0	0	0	0	0	1	0	0	0	0	0	0	0	0	0
Mammalia	Cingulata	Chlamyphoridae	Epipeltephilus	0	0	1	0	0	0	0	0	0	0	0	0	1	0	0	0	0	0	0
Mammalia	Cingulata	Chlamyphoridae	Epipeltephilus kanti	0	0	0	0	0	0	0	0	0	0	0	0	1	0	0	0	0	0	0
Mammalia	Cingulata	Chlamyphoridae	Eutatus seguini	0	0	0	0	0	0	0	0	0	0	0	0	0	0	0	0	0	1	1
Mammalia	Cingulata	Chlamyphoridae	Holozaedyus laevisculptus	0	0	0	0	0	0	0	0	0	0	0	0	0	0	0	1	0	0	0
Mammalia	Cingulata	Chlamyphoridae	Hoplophorus	0	0	0	0	0	0	0	0	0	1	0	0	0	0	0	0	0	0	0
Mammalia	Cingulata	Chlamyphoridae	Kraglievichia	0	0	1	1	1	0	0	0	1	0	0	0	1	0	0	0	0	0	0
Mammalia	Cingulata	Chlamyphoridae	Kraglievichia paranense	0	0	1	0	0	0	0	0	0	0	0	0	1	0	0	0	0	0	0
Mammalia	Cingulata	Chlamyphoridae	Macrochorobates	1	0	0	0	1	1	1	1	1	1	1	0	0	1	0	1	1	1	0
Mammalia	Cingulata	Chlamyphoridae	Macrochorobates chapadmalalensis	0	0	0	0	0	0	0	0	0	0	1	0	0	0	0	1	1	1	0
Mammalia	Cingulata	Chlamyphoridae	Macrochorobates scalabrinii	1	0	0	0	0	1	1	1	1	1	1	0	0	0	0	0	0	0	0
Mammalia	Cingulata	Chlamyphoridae	Macroeuphractus	0	0	0	0	1	0	0	1	0	1	1	1	0	0	0	1	1	0	0
Mammalia	Cingulata	Chlamyphoridae	Macroeuphractus morenoi	0	0	0	0	1	0	0	0	0	1	1	1	0	0	0	0	0	0	0
Mammalia	Cingulata	Chlamyphoridae	Macroeuphractus outesi	0	0	0	0	0	0	0	0	0	0	0	0	0	0	0	0	1	0	0
Mammalia	Cingulata	Chlamyphoridae	Macroeuphractus retusus	0	0	0	0	0	0	0	0	0	1	0	0	0	0	0	1	1	0	0
Mammalia	Cingulata	Chlamyphoridae	Neosclerocalyptus castellanosi	0	0	0	0	0	0	0	0	0	0	0	0	0	0	0	0	0	1	0
Mammalia	Cingulata	Chlamyphoridae	Neuryurus	0	0	0	0	0	0	0	0	0	0	0	0	0	0	0	0	0	0	1
Mammalia	Cingulata	Chlamyphoridae	Nopachtus cabrerai	0	0	0	0	0	0	0	0	0	0	0	0	0	0	0	1	0	0	0
Mammalia	Cingulata	Chlamyphoridae	Palaehoplophorus	0	0	1	0	0	0	0	0	0	0	0	0	1	0	0	0	0	0	0
Mammalia	Cingulata	Chlamyphoridae	Palaeodaedicurus antiquus	0	0	0	0	0	0	0	0	0	0	0	0	0	0	0	1	0	0	0
Mammalia	Cingulata	Chlamyphoridae	Paleuphractus argentinus	0	0	0	0	0	1	1	0	0	0	0	0	0	0	0	0	0	0	0
Mammalia	Cingulata	Chlamyphoridae	Pampatherium	0	0	0	0	0	0	0	0	0	0	0	0	0	0	0	1	1	1	1
Mammalia	Cingulata	Chlamyphoridae	Panochthus	0	0	0	0	0	0	0	0	0	0	0	0	0	0	0	0	1	0	0
Mammalia	Cingulata	Chlamyphoridae	Paraeuphractus	0	0	0	0	1	1	1	1	0	0	0	0	0	0	0	0	0	0	0
Mammalia	Cingulata	Chlamyphoridae	Paraeuphractus prominens	0	0	0	0	0	1	1	1	0	0	0	0	0	0	0	0	0	0	0
Mammalia	Cingulata	Chlamyphoridae	Phlyctaenopyga	0	0	0	0	1	0	0	1	0	0	0	0	0	0	0	1	0	0	0
Mammalia	Cingulata	Chlamyphoridae	Phlyctaenopyga ameghini	0	0	0	0	0	0	0	1	0	0	0	0	0	0	0	0	0	0	0
Mammalia	Cingulata	Chlamyphoridae	Phlyctaenopyga trouessarti	0	0	0	0	0	0	0	0	0	0	0	0	0	0	0	1	0	0	0
Mammalia	Cingulata	Chlamyphoridae	Plaina intermedia	0	0	0	0	0	1	1	1	0	0	0	0	0	0	0	1	1	0	0
Mammalia	Cingulata	Chlamyphoridae	Plohophoroides	0	0	0	0	0	0	0	0	0	0	0	0	0	0	0	1	1	0	0
Mammalia	Cingulata	Chlamyphoridae	Plohophoroides conterminus	0	0	0	0	0	0	0	0	0	0	0	0	0	0	0	0	1	0	0
Mammalia	Cingulata	Chlamyphoridae	Plohophorus	0	1	0	0	1	0	0	0	0	0	0	0	0	0	1	1	1	0	0
Mammalia	Cingulata	Chlamyphoridae	Plohophorus cuneiformis	0	0	0	0	0	0	0	0	0	0	0	0	0	0	0	1	0	0	0
Mammalia	Cingulata	Chlamyphoridae	Plohophorus figuratus	0	0	0	0	0	0	0	0	0	0	0	0	0	0	1	1	1	0	0
Mammalia	Cingulata	Chlamyphoridae	Proeuphractus	1	1	1	0	0	1	0	0	1	1	0	1	1	0	0	0	0	0	0
Mammalia	Cingulata	Chlamyphoridae	Proeuphractus limpidus	1	1	0	0	0	1	0	0	1	1	0	0	0	0	0	0	0	0	0
Mammalia	Cingulata	Chlamyphoridae	Prozaedyus scillatoyanei	0	0	1	0	0	0	0	0	0	0	0	0	0	0	0	0	0	0	0
Mammalia	Cingulata	Chlamyphoridae	Ringueletia simpsoni	0	0	0	0	0	0	0	0	0	0	0	1	0	0	1	1	1	0	0
Mammalia	Cingulata	Chlamyphoridae	Stromaphorus	0	0	0	0	1	0	1	1	0	0	0	0	0	0	0	0	0	0	0
Mammalia	Cingulata	Chlamyphoridae	Stromaphorus compressidens	0	0	0	0	0	0	0	1	0	0	0	0	0	0	0	0	0	0	0
Mammalia	Cingulata	Chlamyphoridae	Tolypeutes	0	0	0	0	0	0	0	0	0	0	0	0	0	0	0	0	1	1	1
Mammalia	Cingulata	Chlamyphoridae	Trachycalyptus	0	0	0	0	0	0	0	0	0	0	0	0	0	0	0	1	1	0	0
Mammalia	Cingulata	Chlamyphoridae	Trachycalyptus chapadmalensis	0	0	0	0	0	0	0	0	0	0	0	0	0	0	0	0	1	0	0
Mammalia	Cingulata	Chlamyphoridae	Vassallia	0	0	0	1	0	1	0	0	0	0	0	0	0	0	0	0	0	0	0
Mammalia	Cingulata	Chlamyphoridae	Vassallia minuta	0	0	0	0	0	1	0	0	0	0	0	0	0	0	0	0	0	0	0
Mammalia	Cingulata	Chlamyphoridae	Vetelia	0	0	1	0	1	1	0	0	1	1	0	0	1	0	0	0	0	0	0
Mammalia	Cingulata	Chlamyphoridae	Vetelia gandhii	0	0	1	0	1	0	0	0	0	0	0	0	0	0	0	0	0	0	0
Mammalia	Cingulata	Chlamyphoridae	Vetelia perforata	0	0	0	0	0	1	0	0	1	1	0	0	1	0	0	0	0	0	0
Mammalia	Cingulata	Chlamyphoridae	Vetelia puncta	0	0	0	0	0	0	0	0	0	0	0	0	1	0	0	0	0	0	0
Mammalia	Cingulata	Chlamyphoridae	Zaedyus	0	0	0	0	0	0	0	0	0	0	0	0	0	0	0	0	1	0	1
Mammalia	Didelphimorphia	Didelphidae	Didelphis	0	0	0	0	0	0	0	0	0	0	0	0	0	0	0	1	1	0	0
Mammalia	Didelphimorphia	Didelphidae	Didelphis crucialis	0	0	0	0	0	0	0	0	0	0	0	0	0	0	0	1	1	0	0
Mammalia	Didelphimorphia	Didelphidae	Didelphis reigi	0	0	0	0	0	0	0	0	0	0	0	0	0	0	0	0	1	0	0
Mammalia	Didelphimorphia	Didelphidae	Hesperocynus dogolpolae	0	0	0	0	0	0	0	0	0	1	1	1	0	0	0	0	0	0	0
Mammalia	Didelphimorphia	Didelphidae	Hyperdidelphys	0	0	0	0	0	0	1	0	0	1	1	1	0	0	1	1	1	0	0
Mammalia	Didelphimorphia	Didelphidae	Hyperdidelphys dimartinoi	0	0	0	0	0	0	0	0	0	0	0	0	0	0	0	0	1	0	0
Mammalia	Didelphimorphia	Didelphidae	Hyperdidelphys inexpectata	0	0	0	0	0	0	0	0	0	0	0	0	0	0	1	1	0	0	0
Mammalia	Didelphimorphia	Didelphidae	Hyperdidelphys parvula	0	0	0	0	0	0	0	0	0	0	0	0	0	0	1	1	1	0	0
Mammalia	Didelphimorphia	Didelphidae	Hyperdidelphys pattersoni	0	0	0	0	0	0	1	0	0	1	1	0	0	0	0	0	0	0	0
Mammalia	Didelphimorphia	Didelphidae	Lestodelphys	0	0	0	0	0	0	0	0	0	0	0	0	0	0	0	0	0	0	1
Mammalia	Didelphimorphia	Didelphidae	Lutreolina	0	0	0	0	0	0	0	0	0	1	0	0	0	0	0	1	1	0	0
Mammalia	Didelphimorphia	Didelphidae	Lutreolina biforata	0	0	0	0	0	0	0	0	0	0	0	0	0	0	0	1	0	0	0
Mammalia	Didelphimorphia	Didelphidae	Lutreolina tracheia	0	0	0	0	0	0	0	0	0	0	0	0	0	0	0	1	1	0	0
Mammalia	Didelphimorphia	Didelphidae	Marmosa	0	0	0	0	0	0	0	0	0	0	0	0	0	0	0	0	1	0	0
Mammalia	Didelphimorphia	Didelphidae	Sparassocynus	0	0	0	0	0	0	0	0	0	0	0	0	0	0	0	1	1	1	0
Mammalia	Didelphimorphia	Didelphidae	Sparassocynus bahiai	0	0	0	0	0	0	0	0	0	0	0	0	0	0	0	1	0	0	0
Mammalia	Didelphimorphia	Didelphidae	Sparassocynus derivatus	0	0	0	0	0	0	0	0	0	0	0	0	0	0	0	0	1	1	0
Mammalia	Didelphimorphia	Didelphidae	Thylamys	0	0	0	0	0	0	0	0	0	1	1	0	0	0	0	1	0	0	0
Mammalia	Didelphimorphia	Didelphidae	Thylamys contrerasi	0	0	0	0	0	0	0	0	0	0	0	0	0	0	0	1	0	0	0
Mammalia	Didelphimorphia	Didelphidae	Thylamys pinei	0	0	0	0	0	0	0	0	0	1	1	0	0	0	0	0	0	0	0
Mammalia	Didelphimorphia	Didelphidae	Thylatheridium	0	0	1	0	0	0	0	0	0	1	1	0	0	0	0	1	1	0	0
Mammalia	Didelphimorphia	Didelphidae	Thylatheridium cristatum	0	0	0	0	0	0	0	0	0	0	0	0	0	0	0	0	1	0	0
Mammalia	Didelphimorphia	Didelphidae	Thylatheridium hudsoni	0	0	0	0	0	0	0	0	0	1	1	0	0	0	0	0	0	0	0
Mammalia	Didelphimorphia	Didelphidae	Thylatheridium pascuali	0	0	0	0	0	0	0	0	0	0	0	0	0	0	0	1	1	0	0
Mammalia	Didelphimorphia	Didelphidae	Thylophorops	0	0	0	0	0	0	0	0	0	0	0	0	0	0	0	1	1	0	1
Mammalia	Didelphimorphia	Didelphidae	Thylophorops chapalmalensis	0	0	0	0	0	0	0	0	0	0	0	0	0	0	0	0	1	0	0
Mammalia	Didelphimorphia	Didelphidae	Thylophorops lorenzinii	0	0	0	0	0	0	0	0	0	0	0	0	0	0	0	0	0	0	1
Mammalia	Didelphimorphia	Didelphidae	Thylophorops perplanus	0	0	0	0	0	0	0	0	0	0	0	0	0	0	0	1	0	0	0
Mammalia	Didelphimorphia	Didelphidae	Zygolestes tatei	0	0	0	0	0	0	0	0	0	0	1	0	0	0	0	0	0	0	0
Mammalia	Litopterna	Macraucheniidae	Cullinia levis	0	0	0	0	0	0	0	0	0	0	0	0	1	0	0	0	0	0	0
Mammalia	Litopterna	Macraucheniidae	Huayqueriana cristata	0	0	0	0	0	0	0	0	0	1	0	0	0	0	0	0	0	0	0
Mammalia	Litopterna	Macraucheniidae	Paranauchenia	0	0	0	0	0	0	0	0	0	1	0	0	1	0	0	0	0	0	0
Mammalia	Litopterna	Macraucheniidae	Paranauchenia denticulata	0	0	0	0	0	0	0	0	0	1	0	0	0	0	0	0	0	0	0
Mammalia	Litopterna	Macraucheniidae	Paranauchenia hystata	0	0	0	0	0	0	0	0	0	0	0	0	1	0	0	0	0	0	0
Mammalia	Litopterna	Macraucheniidae	Promacrauchenia	0	0	0	0	0	0	1	1	0	1	0	0	0	0	1	1	1	0	0
Mammalia	Litopterna	Macraucheniidae	Promacrauchenia antiquua	0	0	0	0	0	0	0	0	0	0	0	0	0	0	0	1	0	0	0
Mammalia	Litopterna	Macraucheniidae	Promacrauchenia chapadmalense	0	0	0	0	0	0	0	0	0	0	0	0	0	0	1	0	1	0	0
Mammalia	Litopterna	Macraucheniidae	Promacrauchenia kraglievichi	0	0	0	0	0	0	0	0	0	0	0	0	0	0	0	1	0	0	0
Mammalia	Litopterna	Macraucheniidae	Scalabrinitherium bravardi	0	0	0	0	0	0	0	0	0	1	0	0	0	0	0	0	0	0	0
Mammalia	Litopterna	Macraucheniidae	Theosodon	0	0	1	0	0	0	0	0	0	0	0	0	0	0	0	0	0	0	0
Mammalia	Litopterna	Proterotheriidae	Brachytherium	0	0	0	0	0	0	0	0	0	1	0	0	0	0	0	0	1	0	0
Mammalia	Litopterna	Proterotheriidae	Brachytherium cuspidatum	0	0	0	0	0	0	0	0	0	1	0	0	0	0	0	0	0	0	0
Mammalia	Litopterna	Proterotheriidae	Diplasiotherium	0	0	0	0	0	0	0	0	0	1	1	1	0	0	0	1	0	0	0
Mammalia	Litopterna	Proterotheriidae	Diplasiotherium pampa	0	0	0	0	0	0	0	0	0	1	1	1	0	0	0	0	0	0	0
Mammalia	Litopterna	Proterotheriidae	Diplasiotherium robustum	0	0	0	0	0	0	0	0	0	0	0	0	0	0	0	1	0	0	0
Mammalia	Litopterna	Proterotheriidae	Eoauchenia primitiva	0	1	0	0	0	0	0	0	0	1	1	0	0	0	0	1	1	0	0
Mammalia	Litopterna	Proterotheriidae	Epitherium laternarium	0	0	0	0	0	0	0	0	0	0	0	0	0	0	0	1	0	0	0
Mammalia	Litopterna	Proterotheriidae	Neobrachytherium	1	0	1	0	0	0	0	1	0	1	1	0	1	0	0	0	0	0	0
Mammalia	Litopterna	Proterotheriidae	Neobrachytherium intermedium	0	0	0	0	0	0	0	1	0	0	0	0	0	0	0	0	0	0	0
Mammalia	Litopterna	Proterotheriidae	Neobrachytherium ullumense	0	0	1	0	0	0	0	0	0	0	0	0	1	0	0	0	0	0	0
Mammalia	Litopterna	Proterotheriidae	Neolicaphrium	0	0	0	0	0	0	0	0	0	0	0	0	0	0	0	0	1	0	0
Mammalia	Litopterna	Proterotheriidae	Neolicaphrium major	0	0	0	0	0	0	0	0	0	0	0	0	0	0	0	0	1	0	0
Mammalia	Notoungulata	Hegetotheriidae	Hemihegetotherium	1	0	1	1	0	0	1	0	1	1	1	0	1	0	0	0	0	0	0
Mammalia	Notoungulata	Hegetotheriidae	Hemihegetotherium achataleptum	0	0	1	1	0	0	1	0	0	1	1	0	0	0	0	0	0	0	0
Mammalia	Notoungulata	Hegetotheriidae	Hemihegetotherium torresi	1	0	1	0	0	0	0	0	1	1	0	0	1	0	0	0	0	0	0
Mammalia	Notoungulata	Hegetotheriidae	Paedotherium	1	0	1	1	1	0	0	0	1	1	1	1	1	1	1	1	1	1	1
Mammalia	Notoungulata	Hegetotheriidae	Paedotherium borrelloi	0	0	0	1	0	0	0	0	0	0	0	0	0	0	0	0	0	0	0
Mammalia	Notoungulata	Hegetotheriidae	Paedotherium bonaerense	0	0	0	0	0	0	0	0	0	0	0	0	0	1	1	1	1	1	1
Mammalia	Notoungulata	Hegetotheriidae	Paedotherium kakai	0	0	0	0	1	0	0	0	0	0	0	0	0	0	0	0	0	0	0
Mammalia	Notoungulata	Hegetotheriidae	Paedotherium minor	1	0	1	0	1	0	0	0	1	1	1	1	1	1	0	0	0	0	0
Mammalia	Notoungulata	Hegetotheriidae	Paedotherium typicum	0	0	0	0	0	0	0	0	0	0	0	0	0	0	0	1	1	1	0
Mammalia	Notoungulata	Hegetotheriidae	Tremacyllus impressus	1	0	0	0	0	0	1	1	1	1	1	1	1	1	0	1	1	1	0
Mammalia	Notoungulata	Homalodontheriidae	Chasicotherium rothi	0	0	0	0	0	0	0	0	0	0	0	0	1	0	0	0	0	0	0
Mammalia	Notoungulata	Interatheriidae	Protypotherium	1	0	1	0	1	0	0	0	1	0	0	0	1	0	0	0	0	0	0
Mammalia	Notoungulata	Interatheriidae	Protypotherium distinctum	0	0	0	0	0	0	0	0	0	0	0	0	1	0	0	0	0	0	0
Mammalia	Notoungulata	Interatheriidae	Protypotherium minutum	0	0	0	0	1	0	0	0	1	0	0	0	1	0	0	0	0	0	0
Mammalia	Notoungulata	Mesotheriidae	Mesotherium	0	0	0	0	0	0	0	0	0	0	0	0	0	0	0	0	0	0	1
Mammalia	Notoungulata	Mesotheriidae	Pseudotypotherium	1	0	0	0	0	1	1	0	0	1	1	1	0	0	0	1	1	0	0
Mammalia	Notoungulata	Mesotheriidae	Pseudotypotherium hystatum	0	0	0	0	0	0	0	0	0	0	0	0	0	0	0	0	1	0	0
Mammalia	Notoungulata	Mesotheriidae	Pseudotypotherium subinsigne	0	0	0	0	0	1	1	0	0	1	1	1	0	0	0	0	0	0	0
Mammalia	Notoungulata	Mesotheriidae	Typotheriopsis	0	0	1	1	1	0	0	0	1	1	0	0	1	0	0	0	0	0	0
Mammalia	Notoungulata	Mesotheriidae	Typotheriopsis chasicoensis	0	0	1	0	0	0	0	0	1	1	0	0	1	0	0	0	0	0	0
Mammalia	Notoungulata	Mesotheriidae	Typotheriopsis silveyrai	0	0	0	1	0	0	0	0	0	1	0	0	0	0	0	0	0	0	0
Mammalia	Notoungulata	Toxodontidae	Alitoxodon vetustum	0	0	0	0	0	0	0	0	0	0	0	0	0	0	0	1	0	0	0
Mammalia	Notoungulata	Toxodontidae	Andinotoxodon bolivariensis	0	0	0	0	1	0	0	0	0	0	0	0	0	0	0	0	0	0	0
Mammalia	Notoungulata	Toxodontidae	Dinotoxodon	0	0	0	0	0	0	0	0	0	1	0	0	0	0	0	0	0	0	0
Mammalia	Notoungulata	Toxodontidae	Hemixotodon chasicoensis	0	0	0	0	0	0	0	0	1	0	0	0	1	0	0	0	0	0	0
Mammalia	Notoungulata	Toxodontidae	Ocnerotherium	0	0	1	0	0	0	0	0	0	0	0	0	1	0	0	0	0	0	0
Mammalia	Notoungulata	Toxodontidae	Ocnerotherium intermedium	0	0	0	0	0	0	0	0	0	0	0	0	1	0	0	0	0	0	0
Mammalia	Notoungulata	Toxodontidae	Paratrigodon	0	0	1	0	0	0	0	0	0	0	0	0	1	0	0	0	0	0	0
Mammalia	Notoungulata	Toxodontidae	Paratrigodon euguii	0	0	0	0	0	0	0	0	0	0	0	0	1	0	0	0	0	0	0
Mammalia	Notoungulata	Toxodontidae	Pisanodon nazari	0	0	0	0	0	0	0	0	0	1	0	0	1	0	0	0	0	0	0
Mammalia	Notoungulata	Toxodontidae	Stenotephanos plicidens	0	0	0	0	0	0	0	0	0	1	0	0	0	0	0	0	0	0	0
Mammalia	Notoungulata	Toxodontidae	Toxodon	0	0	0	0	0	0	0	0	0	0	0	0	0	0	0	1	1	1	1
Mammalia	Notoungulata	Toxodontidae	Toxodon chapalmalensis	0	0	0	0	0	0	0	0	0	0	0	0	0	0	0	1	1	0	0
Mammalia	Notoungulata	Toxodontidae	Trigodon gaudryi	0	0	0	0	0	0	0	0	0	0	0	0	0	0	0	1	0	0	0
Mammalia	Notoungulata	Toxodontidae	Trigodon minor	0	0	0	0	0	0	0	0	0	0	0	0	0	0	0	1	0	0	0
Mammalia	Notoungulata	Toxodontidae	Xotodon	0	0	0	0	0	0	1	0	0	0	0	0	0	0	0	1	1	0	0
Mammalia	Notoungulata	Toxodontidae	Xotodon ambrosetti	0	0	0	0	0	0	0	0	0	0	0	0	0	0	0	1	0	0	0
Mammalia	Notoungulata	Toxodontidae	Xotodon prominens	0	0	0	0	0	0	0	0	0	0	0	0	0	0	0	1	0	0	0
Mammalia	Paucituberculata	Caenolestidae	Caenolestidae gen. sp. nov.	0	0	0	0	0	0	0	0	0	0	0	0	1	0	0	0	0	0	0
Mammalia	Paucituberculata	Caenolestidae	Pliolestes	0	0	0	0	0	0	0	0	0	1	1	0	0	1	0	0	0	0	0
Mammalia	Paucituberculata	Caenolestidae	Pliolestes tripotamicus	0	0	0	0	0	0	0	0	0	0	0	0	0	1	0	0	0	0	0
Mammalia	Paucituberculata	Caenolestidae	Pliolestes venetus	0	0	0	0	0	0	0	0	0	1	1	0	0	0	0	0	0	0	0
Mammalia	Perissodactyla	Equidae	Hippidion devillei	0	0	0	0	0	0	0	0	0	0	0	0	0	0	0	0	0	1	1
Mammalia	Pilosa	Megalonychidae	Diheterocnus	0	0	0	0	0	0	0	0	0	0	0	0	0	0	0	1	1	0	0
Mammalia	Pilosa	Megalonychidae	Diheterocnus sanmartini	0	0	0	0	0	0	0	0	0	0	0	0	0	0	0	0	1	0	0
Mammalia	Pilosa	Megalonychidae	Protomegalonyx chasicoensis	0	0	0	0	0	0	0	0	0	0	0	0	1	0	0	0	0	0	0
Mammalia	Pilosa	Megatheriidae	“Plesiomegatherium” gaudryi	0	0	0	0	0	0	0	0	0	0	0	0	0	0	0	1	0	0	0
Mammalia	Pilosa	Megatheriidae	Anisodontherium	0	0	0	0	0	0	0	0	1	0	0	0	1	0	0	0	0	0	0
Mammalia	Pilosa	Megatheriidae	Anisodontherium halmyronomum	0	0	0	0	0	0	0	0	0	0	0	0	1	0	0	0	0	0	0
Mammalia	Pilosa	Megatheriidae	Megatherium	0	0	0	0	0	0	0	0	0	0	0	0	0	0	0	0	0	1	1
Mammalia	Pilosa	Megatheriidae	Plesiomegatherium	0	0	1	0	0	0	0	0	0	1	0	0	0	0	0	0	1	0	0
Mammalia	Pilosa	Megatheriidae	Pyramiodontherium	0	1	0	0	0	0	0	1	0	0	0	0	0	0	0	0	0	0	0
Mammalia	Pilosa	Megatheriidae	Pyramiodontherium scillatoyanei	0	1	0	0	0	0	0	0	0	0	0	0	0	0	0	0	0	0	0
Mammalia	Pilosa	Mylodontidae	Glossotheriopsis	0	0	0	0	0	1	0	1	0	0	0	0	0	0	0	0	0	0	0
Mammalia	Pilosa	Mylodontidae	Glossotherium	0	0	0	0	0	0	0	0	0	0	0	0	0	0	0	0	1	1	1
Mammalia	Pilosa	Mylodontidae	Glossotherium chapadmalense	0	0	0	0	0	0	0	0	0	0	0	0	0	0	0	0	1	0	0
Mammalia	Pilosa	Mylodontidae	Lestodon	0	0	0	0	0	0	0	0	0	0	0	0	0	0	0	1	0	0	0
Mammalia	Pilosa	Mylodontidae	Octomylodon robertoscagliai	0	0	0	0	0	0	0	0	0	0	0	0	1	0	0	0	0	0	0
Mammalia	Pilosa	Mylodontidae	Pleurolestodon acutidens	0	0	0	0	0	0	1	1	0	0	0	0	0	0	0	0	0	0	0
Mammalia	Pilosa	Mylodontidae	Proscelidodon	0	1	0	0	0	1	0	0	0	1	1	1	0	1	1	1	1	0	0
Mammalia	Pilosa	Mylodontidae	Proscelidodon gracillimus	0	0	0	0	0	0	0	0	0	1	1	1	0	0	0	0	0	0	0
Mammalia	Pilosa	Mylodontidae	Proscelidodon patrius	0	0	0	0	0	1	0	0	0	0	0	0	0	1	1	1	1	0	0
Mammalia	Pilosa	Mylodontidae	Scelidotheridium	0	0	0	0	0	0	0	0	0	0	0	0	0	0	0	0	1	0	0
Mammalia	Pilosa	Mylodontidae	Scelidotheridium parodii	0	0	0	0	0	0	0	0	0	0	0	0	0	0	0	0	1	0	0
Mammalia	Pilosa	Myrmecophagidae	Myrmecophaga caroloameghinoi	0	0	0	0	0	0	0	0	0	0	0	0	0	0	0	1	0	0	0
Mammalia	Pilosa	Myrmecophagidae	Neotamandua conspicua	0	0	0	0	0	0	1	0	0	0	0	0	0	0	0	0	0	0	0
Mammalia	Pilosa	Nothrotheriidae	"Xyophorus" bondesioi	0	1	0	0	0	0	0	0	0	0	0	0	1	0	0	0	0	0	0
Mammalia	Pilosa	Nothrotheriidae	Pronothrotherium typicum	0	0	0	0	0	0	1	1	0	0	0	0	0	0	0	0	1	0	0
Mammalia	Polydolopimorphia	Argyrolagidae	Argyrolagus	0	0	0	0	0	0	0	0	0	0	1	1	0	1	1	1	1	0	0
Mammalia	Polydolopimorphia	Argyrolagidae	Argyrolagus palmeri	0	0	0	0	0	0	0	0	0	0	0	0	0	0	0	1	0	0	0
Mammalia	Polydolopimorphia	Argyrolagidae	Argyrolagus rusconii	0	0	0	0	0	0	0	0	0	0	1	0	0	0	0	0	0	0	0
Mammalia	Polydolopimorphia	Argyrolagidae	Argyrolagus scagliai	0	0	0	0	0	0	0	0	0	0	0	0	0	0	0	0	1	0	0
Mammalia	Polydolopimorphia	Argyrolagidae	Microtragulus	0	0	0	0	0	0	0	0	0	0	0	0	0	0	0	1	1	1	1
Mammalia	Polydolopimorphia	Argyrolagidae	Microtragulus argentinus	0	0	0	0	0	0	0	0	0	0	0	0	0	0	0	1	0	0	0
Mammalia	Polydolopimorphia	Argyrolagidae	Microtragulus reigi	0	0	0	0	0	0	0	0	0	0	0	0	0	0	0	0	1	1	1
Mammalia	Rodentia	(Octodontoidea)	Acarechimys	0	0	0	0	0	1	0	0	0	0	0	0	0	0	0	0	0	0	0
Mammalia	Rodentia	Abrocomidae	Abrocoma	0	1	0	0	0	1	0	0	0	0	0	0	0	0	0	0	0	0	1
Mammalia	Rodentia	Abrocomidae	Abrocoma boliviensis	0	0	0	0	0	1	0	0	0	0	0	0	0	0	0	0	0	0	0
Mammalia	Rodentia	Abrocomidae	Protabrocoma	0	1	0	1	1	1	1	1	0	1	1	0	0	0	0	0	0	0	0
Mammalia	Rodentia	Abrocomidae	Protabrocoma antiqua	0	1	0	0	0	0	1	1	0	1	1	0	0	0	0	0	0	0	0
Mammalia	Rodentia	Caviidae	"Neocavia depressidens"	0	0	0	0	0	0	0	0	0	0	0	0	0	0	0	1	0	0	0
Mammalia	Rodentia	Caviidae	"Orthomyctera" andina	1	0	0	0	0	1	0	0	0	0	0	0	0	0	0	0	0	0	0
Mammalia	Rodentia	Caviidae	"Prodolichotis" lacunosa	0	0	0	0	0	0	0	0	0	0	0	0	0	0	0	1	0	0	0
Mammalia	Rodentia	Caviidae	Cardiatherium	0	0	1	1	0	0	1	0	0	1	0	0	1	0	0	0	0	0	0
Mammalia	Rodentia	Caviidae	Cardiatherium chasicoense	0	0	1	0	0	0	0	0	0	0	0	0	1	0	0	0	0	0	0
Mammalia	Rodentia	Caviidae	Cardiatherium orientalis	0	0	0	0	0	0	0	0	0	1	0	0	0	0	0	0	0	0	0
Mammalia	Rodentia	Caviidae	Cardiatherium rosendoi	0	0	0	0	0	0	1	0	0	0	0	0	0	0	0	0	0	0	0
Mammalia	Rodentia	Caviidae	Cardiomys	1	0	1	0	0	1	1	1	0	1	0	0	1	0	0	0	0	0	0
Mammalia	Rodentia	Caviidae	Cardiomys ameghinorum	0	0	0	0	0	0	1	1	0	0	0	0	0	0	0	0	0	0	0
Mammalia	Rodentia	Caviidae	Cardiomys leufuensis	0	0	0	0	0	0	0	0	0	0	0	0	1	0	0	0	0	0	0
Mammalia	Rodentia	Caviidae	Cavia galileoi	0	0	0	0	0	0	0	0	0	0	0	0	0	0	0	0	0	0	1
Mammalia	Rodentia	Caviidae	Caviodon	0	0	0	0	0	0	1	1	0	0	0	0	0	0	0	1	1	0	0
Mammalia	Rodentia	Caviidae	Caviodon andalhualensis	0	0	0	0	0	0	1	1	0	0	0	0	0	0	0	0	0	0	0
Mammalia	Rodentia	Caviidae	Caviodon australis	0	0	0	0	0	0	0	0	0	0	0	0	0	0	0	1	0	0	0
Mammalia	Rodentia	Caviidae	Caviodon pozzi	0	0	0	0	0	0	0	0	0	0	0	0	0	0	0	0	1	0	0
Mammalia	Rodentia	Caviidae	Dolicavia	0	0	0	0	0	0	0	0	0	1	1	0	0	0	0	0	1	1	0
Mammalia	Rodentia	Caviidae	Dolicavia minuscula	0	0	0	0	0	0	0	0	0	0	0	0	0	0	0	0	1	1	0
Mammalia	Rodentia	Caviidae	Dolichotis	0	0	0	0	0	1	0	1	0	0	0	0	0	0	0	0	1	1	1
Mammalia	Rodentia	Caviidae	Dolichotis chapalmalense	0	0	0	0	0	0	0	0	0	0	0	0	0	0	0	0	1	0	0
Mammalia	Rodentia	Caviidae	Dolichotis salinicola	0	0	0	0	0	0	0	0	0	0	0	0	0	0	0	0	0	0	1
Mammalia	Rodentia	Caviidae	Microcavia	0	0	0	0	0	0	0	0	0	0	0	1	0	0	0	1	1	1	1
Mammalia	Rodentia	Caviidae	Microcavia chapadmalensis	0	0	0	0	0	0	0	0	0	0	0	0	0	0	0	0	1	0	0
Mammalia	Rodentia	Caviidae	Microcavia reigi	0	0	0	0	0	0	0	0	0	0	0	0	0	0	0	0	0	1	1
Mammalia	Rodentia	Caviidae	Neocavia	0	0	0	0	0	0	0	0	0	0	0	1	0	0	0	1	0	0	0
Mammalia	Rodentia	Caviidae	Neocavia pampeana	0	0	0	0	0	0	0	0	0	0	0	1	0	0	0	0	0	0	0
Mammalia	Rodentia	Caviidae	Orthomyctera rigens	0	0	0	0	0	0	0	0	0	0	0	0	0	0	0	1	0	0	0
Mammalia	Rodentia	Caviidae	Palaeocavia	0	0	0	0	0	1	1	0	0	1	1	1	0	0	0	1	1	1	1
Mammalia	Rodentia	Caviidae	Palaeocavia chapalmalense	0	0	0	0	0	0	0	0	0	0	0	0	0	0	0	0	1	0	0
Mammalia	Rodentia	Caviidae	Palaeocavia impar	0	0	0	0	0	0	0	0	0	0	0	0	0	0	0	1	0	0	0
Mammalia	Rodentia	Caviidae	Palaeocavia mawka	0	0	0	0	0	1	0	0	0	0	0	0	0	0	0	0	0	0	0
Mammalia	Rodentia	Caviidae	Phugatherium	0	0	0	0	0	0	0	0	0	0	0	0	0	0	0	1	1	0	0
Mammalia	Rodentia	Caviidae	Phugatherium cataclisticum	0	0	0	0	0	0	0	0	0	0	0	0	0	0	0	1	0	0	0
Mammalia	Rodentia	Caviidae	Phugatherium novum	0	0	0	0	0	0	0	0	0	0	0	0	0	0	0	0	1	0	0
Mammalia	Rodentia	Caviidae	Procardiomys	0	0	0	0	1	0	0	0	1	0	0	0	1	0	0	0	0	0	0
Mammalia	Rodentia	Caviidae	Procardiomys martinoi	0	0	0	0	0	0	0	0	0	0	0	0	1	0	0	0	0	0	0
Mammalia	Rodentia	Caviidae	Prodolichotis	1	0	0	0	0	1	0	0	0	1	0	0	0	0	0	1	0	0	0
Mammalia	Rodentia	Caviidae	Prodolichotis prisca	1	0	0	0	0	1	0	0	0	0	0	0	0	0	0	0	0	0	0
Mammalia	Rodentia	Chinchillidae	Lagostomus	1	0	1	1	1	1	1	0	1	1	1	1	1	1	1	1	1	1	1
Mammalia	Rodentia	Chinchillidae	Lagostomus compressidens	0	0	0	0	0	0	0	0	0	0	0	0	0	0	0	0	1	0	0
Mammalia	Rodentia	Chinchillidae	Lagostomus euplasius	0	0	0	0	0	0	0	0	0	0	0	0	0	1	0	1	1	0	0
Mammalia	Rodentia	Chinchillidae	Lagostomus incisus	0	0	0	0	0	0	0	0	0	0	0	0	0	0	1	1	1	0	0
Mammalia	Rodentia	Chinchillidae	Lagostomus petrichodactyla	1	0	0	0	0	0	0	0	0	1	0	0	0	0	0	0	0	0	0
Mammalia	Rodentia	Chinchillidae	Lagostomus telenkechanum	0	0	0	0	0	0	0	0	0	0	0	0	1	0	0	0	0	0	0
Mammalia	Rodentia	Cricetidae	"Abrothrix" kermacki	0	0	0	0	0	0	0	0	0	0	0	0	0	0	0	0	1	0	0
Mammalia	Rodentia	Cricetidae	"Abrothrix" magnus	0	0	0	0	0	0	0	0	0	0	0	0	0	0	0	0	0	1	1
Mammalia	Rodentia	Cricetidae	"Necromys" bonapartei	0	0	0	0	0	0	0	0	0	0	0	1	0	0	0	1	0	0	0
Mammalia	Rodentia	Cricetidae	"Scapteromys" hershkovitzi	0	0	0	0	0	0	0	0	0	0	0	0	0	0	0	0	0	1	1
Mammalia	Rodentia	Cricetidae	Akodon	0	0	0	0	0	0	0	0	0	0	0	0	0	0	0	0	0	1	1
Mammalia	Rodentia	Cricetidae	Akodon iniscatus	0	0	0	0	0	0	0	0	0	0	0	0	0	0	0	0	0	1	0
Mammalia	Rodentia	Cricetidae	Akodon lorenzinii	0	0	0	0	0	0	0	0	0	0	0	0	0	0	0	0	0	1	1
Mammalia	Rodentia	Cricetidae	Cholomys pearsoni	0	0	0	0	0	0	0	0	0	0	0	0	0	0	0	0	0	1	1
Mammalia	Rodentia	Cricetidae	Chukimys vorohuensis	0	0	0	0	0	0	0	0	0	0	0	0	0	0	0	0	0	1	0
Mammalia	Rodentia	Cricetidae	Dankomys simpsoni	0	0	0	0	0	0	0	0	0	0	0	0	0	0	0	0	1	0	0
Mammalia	Rodentia	Cricetidae	Graomys dorae	0	0	0	0	0	0	0	0	0	0	0	0	0	0	0	0	1	0	0
Mammalia	Rodentia	Cricetidae	Kraglievichimys formosus	0	0	0	0	0	0	0	0	0	0	0	0	0	0	0	1	0	0	0
Mammalia	Rodentia	Cricetidae	Olympicomys vossi	0	0	0	0	0	0	0	0	0	0	0	0	0	0	0	0	0	1	0
Mammalia	Rodentia	Cricetidae	Panchomys steppani	0	0	0	0	0	0	0	0	0	0	0	0	0	0	0	0	0	1	1
Mammalia	Rodentia	Cricetidae	Reithrodon auritus	0	0	0	0	0	0	0	0	0	0	0	0	0	0	0	1	1	1	1
Mammalia	Rodentia	Cricetidae	Sigmodontinae	0	0	0	0	0	0	0	0	0	0	1	1	0	0	1	1	1	1	1
Mammalia	Rodentia	Ctenomyidae	Actenomys priscus	0	0	0	0	0	0	0	0	0	0	0	0	0	0	1	1	1	0	0
Mammalia	Rodentia	Ctenomyidae	Chasichimys	0	0	0	0	0	0	0	0	1	1	1	0	1	0	0	0	0	0	0
Mammalia	Rodentia	Ctenomyidae	Chasichimys bonaerense	0	0	0	0	0	0	0	0	1	0	0	0	1	0	0	0	0	0	0
Mammalia	Rodentia	Ctenomyidae	Chasichimys morphotype a	0	0	0	0	0	0	0	0	0	1	1	0	0	0	0	0	0	0	0
Mammalia	Rodentia	Ctenomyidae	Chasichimys morphotype b	0	0	0	0	0	0	0	0	0	1	0	0	0	0	0	0	0	0	0
Mammalia	Rodentia	Ctenomyidae	Chasichimys scagliai	0	0	0	0	0	0	0	0	0	1	0	0	1	0	0	0	0	0	0
Mammalia	Rodentia	Ctenomyidae	Chasicomys	0	0	0	0	0	1	0	0	0	0	0	0	1	0	0	0	0	0	0
Mammalia	Rodentia	Ctenomyidae	Chasicomys cangapoli	0	0	0	0	0	0	0	0	0	0	0	0	1	0	0	0	0	0	0
Mammalia	Rodentia	Ctenomyidae	Chasicomys octodontiforme	0	0	0	0	0	0	0	0	0	0	0	0	1	0	0	0	0	0	0
Mammalia	Rodentia	Ctenomyidae	Ctenomys chapadmalensis	0	0	0	0	0	0	0	0	0	0	0	0	0	0	0	0	0	0	1
Mammalia	Rodentia	Ctenomyidae	Eucoelophorus cabrerai	0	0	0	0	0	0	0	0	0	0	0	0	0	0	0	1	0	0	0
Mammalia	Rodentia	Ctenomyidae	Eucoelophorus chapalmalensis	0	0	0	0	0	0	0	0	0	0	0	0	0	0	0	0	1	1	1
Mammalia	Rodentia	Ctenomyidae	Xenodontomys	0	0	0	0	0	0	0	0	0	0	1	1	0	1	0	0	0	0	0
Mammalia	Rodentia	Ctenomyidae	Xenodontomys ellipticus	0	0	0	0	0	0	0	0	0	0	0	0	0	1	0	0	0	0	0
Mammalia	Rodentia	Ctenomyidae	Xenodontomys elongatus	0	0	0	0	0	0	0	0	0	0	0	1	0	0	0	0	0	0	0
Mammalia	Rodentia	Ctenomyidae	Xenodontomys simpsoni	0	0	0	0	0	0	0	0	0	0	1	0	0	0	0	0	0	0	0
Mammalia	Rodentia	Dinomyidae	Carlesia pendolai	0	0	1	0	0	0	0	0	0	0	0	0	1	0	0	0	0	0	0
Mammalia	Rodentia	Dinomyidae	Diaphoromys	0	0	0	0	0	0	0	0	0	0	0	0	1	0	0	0	0	0	0
Mammalia	Rodentia	Dinomyidae	Gyriabrus	0	0	0	1	0	0	0	0	0	0	0	0	0	0	0	0	0	0	0
Mammalia	Rodentia	Dinomyidae	Paranamys	0	0	0	0	0	1	0	0	0	0	0	0	0	0	0	0	0	0	0
Mammalia	Rodentia	Dinomyidae	Potamarchus	1	0	0	0	0	0	0	0	0	0	0	0	1	0	0	0	0	0	0
Mammalia	Rodentia	Dinomyidae	Potamarchus murinus	1	0	0	0	0	0	0	0	0	0	0	0	0	0	0	0	0	0	0
Mammalia	Rodentia	Dinomyidae	Telicomys	0	0	0	0	0	0	0	0	0	0	0	0	0	0	0	1	1	0	0
Mammalia	Rodentia	Dinomyidae	Telicomys giganteus	0	0	0	0	0	0	0	0	0	0	0	0	0	0	0	1	0	0	0
Mammalia	Rodentia	Dinomyidae	Telicomys gigantissimus	0	0	0	0	0	0	0	0	0	0	0	0	0	0	0	0	1	0	0
Mammalia	Rodentia	Dinomyidae	Tetrastylus	0	0	1	0	0	1	1	0	1	1	0	1	1	0	0	0	0	0	0
Mammalia	Rodentia	Dinomyidae	Tetrastylus araucanus	0	0	0	0	0	0	0	0	0	1	0	0	0	0	0	0	0	0	0
Mammalia	Rodentia	Dinomyidae	Tetrastylus intermedius	0	0	0	0	0	1	1	0	0	0	0	0	0	0	0	0	0	0	0
Mammalia	Rodentia	Dinomyidae	Tetrastylus laevigatus	0	0	0	0	0	1	0	0	0	0	0	0	0	0	0	0	0	0	0
Mammalia	Rodentia	Echimyidae	“Tribodon clemens”	0	0	0	0	0	0	0	0	0	0	0	0	0	0	0	1	0	0	0
Mammalia	Rodentia	Echimyidae	Clyomys	0	0	0	0	0	0	0	0	0	0	1	0	0	0	0	0	0	0	0
Mammalia	Rodentia	Echimyidae	Eumysops	0	0	0	0	0	1	1	0	0	1	0	0	0	0	1	1	1	1	1
Mammalia	Rodentia	Echimyidae	Eumysops chapalmalensis	0	0	0	0	0	0	0	0	0	0	0	0	0	0	0	0	1	1	1
Mammalia	Rodentia	Echimyidae	Eumysops formosus	0	0	0	0	0	0	0	0	0	0	0	0	0	0	0	1	0	0	0
Mammalia	Rodentia	Echimyidae	Eumysops gracilis	0	0	0	0	0	0	0	0	0	0	0	0	0	0	0	0	1	1	1
Mammalia	Rodentia	Echimyidae	Eumysops laeviplicatus	0	0	0	0	0	0	0	0	0	0	0	0	0	0	1	1	0	0	0
Mammalia	Rodentia	Echimyidae	Eumysops marplatensis	0	0	0	0	0	0	0	0	0	0	0	0	0	0	0	0	0	1	1
Mammalia	Rodentia	Echimyidae	Pampamys emmonsae	0	0	0	0	0	0	0	0	0	1	1	1	0	0	0	0	0	0	0
Mammalia	Rodentia	Echimyidae	Paramyocastor diligens	0	0	0	0	0	0	1	0	0	0	0	0	0	0	1	1	0	0	0
Mammalia	Rodentia	Echimyidae	Reigechimys	0	0	0	0	0	0	0	0	0	1	1	0	0	0	0	0	0	0	0
Mammalia	Rodentia	Echimyidae	Reigechimys octodontiformis	0	0	0	0	0	0	0	0	0	1	1	0	0	0	0	0	0	0	0
Mammalia	Rodentia	Echimyidae	Reigechimys plesiodon	0	0	0	0	0	0	0	0	0	1	0	0	0	0	0	0	0	0	0
Mammalia	Rodentia	Echimyidae	Theridomysops parvulus	0	0	0	0	0	0	0	0	0	1	0	0	0	0	0	0	0	0	0
Mammalia	Rodentia	Echimyidae	Ullumys pattoni	0	0	0	1	0	0	0	0	0	0	0	0	0	0	0	0	0	0	0
Mammalia	Rodentia	Octodontidae	"Pithanotomys columnaris"	0	0	0	0	0	0	1	1	0	0	0	0	0	0	0	0	0	0	0
Mammalia	Rodentia	Octodontidae	Abalosia castellanoi	0	0	0	0	0	0	0	0	0	0	0	0	0	0	0	0	0	0	1
Mammalia	Rodentia	Octodontidae	Cercomys	0	0	0	0	0	0	0	0	1	0	0	0	1	0	0	0	0	0	0
Mammalia	Rodentia	Octodontidae	Cercomys primitiva	0	0	0	0	0	0	0	0	1	0	0	0	1	0	0	0	0	0	0
Mammalia	Rodentia	Octodontidae	Eucoelophorus	0	0	0	0	0	0	0	0	0	0	0	0	0	0	0	1	1	1	1
Mammalia	Rodentia	Octodontidae	Neophanomys	1	0	0	0	0	1	0	0	0	1	1	1	0	0	0	1	0	0	0
Mammalia	Rodentia	Octodontidae	Neophanomys biplicatus	1	0	0	0	0	1	0	0	0	0	0	1	0	0	0	1	0	0	0
Mammalia	Rodentia	Octodontidae	Neophanomys pristinus	0	0	0	0	0	0	0	0	0	1	1	0	0	0	0	0	0	0	0
Mammalia	Rodentia	Octodontidae	Paleoctodon simplicidens	0	0	0	0	0	0	0	0	0	0	1	0	0	0	0	0	0	0	0
Mammalia	Rodentia	Octodontidae	Phtoramys	0	0	0	0	0	1	0	0	0	1	1	1	0	0	0	1	1	0	0
Mammalia	Rodentia	Octodontidae	Phtoramys hidalguensis	0	0	0	0	0	0	0	0	0	1	1	0	0	0	0	0	0	0	0
Mammalia	Rodentia	Octodontidae	Phtoramys homogenidens	0	0	0	0	0	0	0	0	0	0	0	1	0	0	0	1	0	0	0
Mammalia	Rodentia	Octodontidae	Pithanotomys	0	0	0	0	0	0	0	0	0	0	0	0	0	0	1	1	1	1	1
Mammalia	Rodentia	Octodontidae	Pithanotomys chapalmalensis	0	0	0	0	0	0	0	0	0	0	0	0	0	0	0	0	1	0	0
Mammalia	Rodentia	Octodontidae	Pithanotomys columnaris	0	0	0	0	0	0	0	0	0	0	0	0	0	0	1	1	0	0	0
Mammalia	Rodentia	Octodontidae	Pithanotomys macer	0	0	0	0	0	0	0	0	0	0	0	1	0	0	0	1	0	0	0
Mammalia	Rodentia	Octodontidae	Pseudoplataeomys	0	1	0	0	0	0	0	1	0	0	0	0	0	0	1	1	0	0	0
Mammalia	Rodentia	Octodontidae	Pseudoplataeomys formosus	0	0	0	0	0	0	0	0	0	0	0	0	0	0	0	1	0	0	0
Mammalia	Rodentia	Octodontidae	Pseudoplataeomys innominatus	0	1	0	0	0	0	0	0	0	0	0	0	0	0	0	0	0	0	0
Mammalia	Rodentia	Octodontidae	Sciamys	0	0	0	0	0	1	0	0	0	0	0	0	0	0	0	0	0	0	0
Mammalia	Sparassodonta	Hathliacynidae	Borhyaenidium musteloides	0	0	0	0	0	0	0	0	0	1	0	0	0	0	0	0	0	0	0
Mammalia	Sparassodonta	Hathliacynidae	Chasicostylus castroi	0	0	0	0	0	0	0	0	0	0	0	0	1	0	0	0	0	0	0
Mammalia	Sparassodonta	Borhyaenoidea	Lycopsis viverensis	0	0	0	0	0	0	0	0	0	0	0	0	1	0	0	0	0	0	0
Mammalia	Sparassodonta	Hathliacynidae	Notocynus hermosicus	0	0	0	0	0	0	0	0	0	0	0	0	0	0	0	1	0	0	0
Mammalia	Sparassodonta	Borhyaenoidea	Pseudolycopsis cabrerai	0	0	0	0	0	0	0	0	0	0	0	0	1	0	0	0	0	0	0
Mammalia	Sparassodonta	Hathliacynidae	Contrerascynus borhyaenoides	0	0	1	0	0	0	0	0	0	0	0	0	0	0	0	0	0	0	0
Mammalia	Sparassodonta	Borhyaenoidea	Thylacosmilus atrox	0	0	0	0	0	0	1	0	0	1	1	0	0	0	0	1	1	0	0
Reptilia	Crocodilia	Alligatoridae	Caiman latirostris	0	0	0	0	1	0	0	0	0	0	0	0	0	0	0	0	0	0	0
Reptilia	Squamata	Amphisbaenidae	Amphisbaena	0	0	0	0	0	0	0	1	0	0	0	0	0	0	0	0	1	0	0
Reptilia	Squamata	Boidae	Boa	0	0	0	0	0	0	0	0	0	0	0	0	0	0	0	1	0	0	0
Reptilia	Squamata	Dipsadidae	Philodryas	0	0	0	0	0	0	0	0	0	1	0	0	0	0	0	0	0	0	0
Reptilia	Squamata	Teiidae	Callopistes bicuspidatus	0	0	0	0	0	0	0	0	0	0	0	0	0	0	0	1	0	0	0
Reptilia	Squamata	Teiidae	Tupinambis	0	0	0	0	0	0	0	0	0	1	1	1	0	0	0	1	1	1	0
Reptilia	Squamata	Viperidae	Bothrops	0	0	0	0	0	0	0	0	0	0	0	0	0	0	0	1	0	0	0
Reptilia	Testudines	Chelidae	Hydromedusa tectifera	0	0	0	0	0	0	0	0	0	0	0	0	0	0	1	0	0	0	0
Reptilia	Testudines	Testudinidae	Chelonoidis	0	0	0	0	0	0	0	0	0	1	1	0	0	0	0	1	0	0	0
Reptilia	Testudines	Testudinidae	Chelonoidis australis	0	0	0	0	0	0	0	0	0	0	0	0	0	0	0	1	0	0	0

## Sheet: References
Class	Order	Family/Superfamily	Taxa	Sal	TN	LTA	LTB	PPint	Jar	AndLo	AndUp	CAChas	CAHLo	CAHUp	CACal	Chas	QSLo	QSUp	MH	Chap	Voro	SAnd
Amphibia	Anura	Bufonidae	Rhinella	0	0	0	0	0	0	0	0	0	0	0	0	0	0	0			0	0
Amphibia	Anura	Bufonidae	Rhinella loba	0	0	0	0	0	0	0	0	0	0	0	0	0	0	0	0	120	0	0
Amphibia	Anura	Bufonidae	Rhinella pisanoi	0	0	0	0	0	0	0	0	0	0	0	0	0	0	0	109, 111	0	0	0
Amphibia	Anura	Bufonidae	Rhinella schneideri	0	0	0	0	0	0	0	0	0	0	0	0	0	0	0	109	0	0	0
Amphibia	Anura	Ceratophrynidae	Ceratophrys	0	0	0	1, 2	0	0	32	0	0	0	0	0	54	0	105		119	0	0
Amphibia	Anura	Ceratophrynidae	Ceratophrys ameghinorum																109, 110
Amphibia	Anura	Ceratophrynidae	Lepidobatrachus	0	0	0	0	0	0	0	0	0	53, 54	0	0	0	0	0		0	0	0
Amphibia	Anura	Ceratophrynidae	Lepidobatrachus australis	0	0	0	0	0	0	0	0	0	0	0	0	0	0	0	109, 110	0	0	0
Amphibia	Anura	Leptodactylidae	Leptodactylus	0	0	0	0	0	0	0	0	0	0	0	0	0	0	0	109	0	0	0
Aves	Anseriformes	Anatidae	Chloephaga robusta	0	0	0	0	0	0	0	0	0	0	0	0	0	0	107	0	0	0	0
Aves	Cariamiformes	Cariamidae	Chunga incerta	0	0	0	0	0	0	0	0	0	0	0	0	0	0	0	109, 111	0	0	0
Aves	Cathartiformes	Cathartidae	Dryornis	0	12	0	0	0	0	0	0	0	0	0	0	0	0	0			0	0
Aves	Cathartiformes	Cathartidae	Dryornis pampeanus	0	0	0	0	0	0	0	0	0	0	0	0	0	0	0	109	123	0	0
Aves	Cathartiformes	Cathartidae	Vultur gryphus	0	0	0	0	0	0	0	0	0	0	0	0	0	0	0	109	0	0	0
Aves	Cathartiformes	Teratornithidae	Argentavis magnificens	0	0	0	0	0	0	0	0	0		0	0	0	0	0	0	0	0	0
Aves	Cathartiformes	Teratornithidae	Terartornithidae	0	0	0	0	0	0	0	0	0	0	0	0	78	0	0	0	0	0	0
Aves	Charadriiformes	Charadriidae	Charadrius	0	0	0	0	0	0	0	0	0	0	0	0	0	0	0	0	122	0	0
Aves	Charadriiformes	Scolopacidae	Calidris	0	0	0	0	0	0	0	0	0	0	0	0	0	0	0	0	122	0	0
Aves	Falconiformes	Falconidae	Milvago	0	0	0	0	0	0	0	0	0	0	0	73	0	0	0	0	0	0	0
Aves	Gruiformes	Phorusrhacidae	Llallawavis scagliai	0	0	0	0	0	0	0	0	0	0	0	0	0	0	0	0	124	0	0
Aves	Gruiformes	Phorusrhacidae	Mesembriornis	0	0	0	0	0	0		0	0	0	0	0	77	0	77			0	0
Aves	Gruiformes	Phorusrhacidae	Mesembriornis incertus	0	0	0	0	0	0	32, 34	0	0	0	0	0	0	0	0	0	0	0	0
Aves	Gruiformes	Phorusrhacidae	Mesembriornis milneedwardsi	0	0	0	0	0	0	0	0	0	0	0	0	0	0	0	109	122	0	0
Aves	Gruiformes	Phorusrhacidae	Procariama simplex	0	0	0	0	0	0	32	0	0	58	0	0	0	0	0	0	0	0	0
Aves	Gruiformes	Phorusrhacidae	Psilopterus	0	0	0	0	0	0	0	0	0	0	0	0		0	0	0	125, 126	0	0
Aves	Gruiformes	Phorusrhacidae	Psilopterus colzecus	0	0	0	0	0	0	0	0	0	0	0	0	76	0	0	0	0	0	0
Aves	Rheiformes	Rheidae	Heterorhea dabbenei	0	0	0	0	0	0	0	0	0	0	0	0	0	0	0	109	0	0	0
Aves	Rheiformes	Rheidae	Hinasuri nehuensis	0	0	0	0	0	0	0	0	0	0	0	0	0	0	0	109	0	0	0
Aves	Rheiformes	Rheidae	Pterocnemia	0	0	0	0	0	0	0	0	0	58	0	0	0	0	0	0	0	0	0
Aves	Tinamiformes	Tinamidae	Eudromia	0	0	0	0	0	0	0	0	0	57	0	73	0	0	0			0	0
Aves	Tinamiformes	Tinamidae	Eudromia elegans	0	0	0	0	0	0	0	0	0	0	0	0	0	0	0	109	122	0	0
Aves	Tinamiformes	Tinamidae	Eudromia olsoni	0	0	0	0	0	0	0	0	0	0	0	0	0	0	0	109	0	0	0
Aves	Tinamiformes	Tinamidae	Nothura	0	0	0	0	0	0	0	0	0	58	58	0	0	0	0			0	0
Aves	Tinamiformes	Tinamidae	Nothura darwinii	0	0	0	0	0	0	0	0	0	0	0	0	0	0	0	0	122	0	0
Aves	Tinamiformes	Tinamidae	Nothura parvula	0	0	0	0	0	0	0	0	0	0	0	0	0	0	0	109	122	0	0
Mammalia	Artiodactyla	Camelidae	Camelidae	0	0	0	0	0	0	0	0	0	0	0	0	0	0	0	0	0	127	127, 152
Mammalia	Artiodactyla	Tayassuidae	Platygonus	0	0	0	0	0	0	0	0	0	0	0	0	0	0	0	0	127	127	127
Mammalia	Artiodactyla	Tayassuidae	Platygonus chapadmalensis	0	0	0	0	0	0	0	0	0	0	0	0	0	0	0	0	94, 127	153	0
Mammalia	Artiodactyla	Tayassuidae	Platygonus marplatensis	0	0	0	0	0	0	0	0	0	0	0	0	0	0	0	0	94, 127	0	153
Mammalia	Artiodactyla	Tayassuidae	Platygonus scagliai	0	0	0	0	0	0	0	0	0	0	0	0	0	0	0	0	0	0	153
Mammalia	Carnivora	Canidae	Lycalopex	0	0	0	0	0	0	0	0	0	0	0	0	0	0	0	0	0		150
Mammalia	Carnivora	Canidae	Lycalopex cultridens	0	0	0	0	0	0	0	0	0	0	0	0	0	0	0	0	0	142	0
Mammalia	Carnivora	Mustelidae	Galictis	0	0	0	0	0	0	0	0	0	0	0	0	0	0	0	0	0		142
Mammalia	Carnivora	Mustelidae	Galictis sorgentinii	0	0	0	0	0	0	0	0	0	0	0	0	0	0	0	0	0	142	0
Mammalia	Carnivora	Procyonidae	Chapalmalania	0	0	0	0	0	0	0	0	0	0	0	0	0	0	0	0	142	142	0
Mammalia	Carnivora	Procyonidae	Chapalmalania ortognatha	0	0	0	0	0	0	0	0	0	0	0	0	0	0	0	0	127	0	0
Mammalia	Carnivora	Procyonidae	Cyonasua	0	0	0	0	0	32	32	0	0	60	0	0	0	0	105			0	0
Mammalia	Carnivora	Procyonidae	Cyonasua clausa	0	0	0	0	0	0	0	0	0	0	0	0	0	0	0	109	0	0	0
Mammalia	Carnivora	Procyonidae	Cyonasua lutaria	0	0	0	0	0	0	0	0	0	0	0	0	0	0	0	0	127	0	0
Mammalia	Cingulata	Chlamyphoridae	"Neuryurus" giganteus	0	13, 14	0	0	0	0	0	0	0	0	0	0	0	0	0	0	0	0	0
Mammalia	Cingulata	Chlamyphoridae	“Eutatus” praepampaeus	0	0	0	0	0	0	0	0	0	0	0	0	0	0	0	109	0	0	0
Mammalia	Cingulata	Chlamyphoridae	Aspidocalyptus castroi	0	0	0	0	0	0	0	0	0	57	0	0	0	0	0	0	0	0	0
Mammalia	Cingulata	Chlamyphoridae	Chaetophractus	19	0	0	0	0	0	0	0	0	0	0	0	0	0	0	0
Mammalia	Cingulata	Chlamyphoridae	Chaetophractus villosus	0	0	0	0	0	0	0	0	0	0	0	0	0	0	0	0	85, 94, 127	85, 127	85, 127
Mammalia	Cingulata	Chlamyphoridae	Chasicotatus	20	0	1, 2	0	26		36	0				73		0	0	0	0	0	0
Mammalia	Cingulata	Chlamyphoridae	Chasicotatus ameghinoi	0	0	0	0	0	36	36	0	51	51	66	73	83	0	0	0	0	0	0
Mammalia	Cingulata	Chlamyphoridae	Chasicotatus peiranoi	0	0	0	0	0	36	0	0	0	0	0	0	0	0	0	0	0	0	0
Mammalia	Cingulata	Chlamyphoridae	Chlamyphractus dimartinoi	0	0	0	0	0	0	0	0	0	0	0	0		0	0	0	0	0	0
Mammalia	Cingulata	Chlamyphoridae	Chorobates	0												0	0	0				0
Mammalia	Cingulata	Chlamyphoridae	Chorobates recens	0	0	0	0	0	0	0	0	0	0	0	0	0	0	0	109	85, 94, 127	85	0
Mammalia	Cingulata	Chlamyphoridae	Chorobates villosissimus	0	13	0	1, 2	26	36	36	36	51	51	61	73	0	0	0	109	0	0	0
Mammalia	Cingulata	Chlamyphoridae	Coscinocercus	0	0	0	0	0	0	0	0	0	57	0	0	0	0	0	0	0	0	0
Mammalia	Cingulata	Chlamyphoridae	Doellotatus	0	1	0	0	0	0	0	0											0
Mammalia	Cingulata	Chlamyphoridae	Doellotatus chapadmalensis	0	0	0	0	0	0	0	0	0	57	0	73	0	0	105	109	85, 94, 127	85	0
Mammalia	Cingulata	Chlamyphoridae	Doellotatus inornatus	0	13	0	0	0	0	0	0	51	51	61	73	0	105	0	109	0	0	0
Mammalia	Cingulata	Chlamyphoridae	Eleutherocercus	0	0	0	0	0	0			0	0	0	0	0	0	0			0	0
Mammalia	Cingulata	Chlamyphoridae	Eleutherocercus antiquus	0	0	0	0	0	0	0	0	0	0	0	0	0	0	0	109	128	0	0
Mammalia	Cingulata	Chlamyphoridae	Eleutherocercus solidus	0	0	0	0	0	0	32	32	0	0	0	0	0	0	0	0	0	0	0
Mammalia	Cingulata	Chlamyphoridae	Eosclerocalyptus	1	0	0	1, 2, 3, 4, 21	0	0					60, 3, 4, 21	0	0	0	0			0	0
Mammalia	Cingulata	Chlamyphoridae	Eosclerocalyptus lineatus	0	0	0	0	0	0	0	0	0	0	0	0	0	0	0	109	129	0	0
Mammalia	Cingulata	Chlamyphoridae	Eosclerocalyptus proximus	19, 21	0	0	0	0	0	32, 37, 3, 4, 21	32, 37, 3, 4, 21	0	0	0	0	0	0	0	0	0	0	0
Mammalia	Cingulata	Chlamyphoridae	Eosclerocalyptus tapinocephalus	0	0	0	0	0	0	0	0	0	57, 21	0	0	0	0	0	0	0	0	0
Mammalia	Cingulata	Chlamyphoridae	Epipeltephilus	0	0	1, 2, 5, 6	0	0	0	0	0	0	0	0	0		0	0	0	0	0	0
Mammalia	Cingulata	Chlamyphoridae	Epipeltephilus kanti	0	0	0	0	0	0	0	0	0	0	0	0	83, 6	0	0	0	0	0	0
Mammalia	Cingulata	Chlamyphoridae	Eutatus seguini	0	0	0	0	0	0	0	0	0	0	0	0	0	0	0	0	0	85	85
Mammalia	Cingulata	Chlamyphoridae	Holozaedyus laevisculptus	0	0	0	0	0	0	0	0	0	0	0	0	0	0	0	109	0	0	0
Mammalia	Cingulata	Chlamyphoridae	Hoplophorus	0	0	0	0	0	0	0	0	0	60	0	0	0	0	0	0	0	0	0
Mammalia	Cingulata	Chlamyphoridae	Kraglievichia	0	0	1	1, 2	27, 28	0	0	0	51	0	0	0		0	0	0	0	0	0
Mammalia	Cingulata	Chlamyphoridae	Kraglievichia paranense	0	0	1, 2	0	0	0	0	0	0	0	0	0	83, 86	0	0	0	0	0	0
Mammalia	Cingulata	Chlamyphoridae	Macrochorobates	20	0	0	0	29					57		0	0	105	0				0
Mammalia	Cingulata	Chlamyphoridae	Macrochorobates chapadmalalensis	0	0	0	0	0	0	0	0	0	0	61	0	0	0	0	109	85, 94, 127	85	0
Mammalia	Cingulata	Chlamyphoridae	Macrochorobates scalabrinii	19	0	0	0	0	36	36	32, 36	51	51	61	0	0	0	0	0	0	0	0
Mammalia	Cingulata	Chlamyphoridae	Macroeuphractus	0	0	0	0		0	0	32, 36	0	57				0	0			0	0
Mammalia	Cingulata	Chlamyphoridae	Macroeuphractus morenoi	0	0	0	0	26	0	0	0	0	61	61	73	0	0	0	0	0	0	0
Mammalia	Cingulata	Chlamyphoridae	Macroeuphractus outesi	0	0	0	0	0	0	0	0	0	0	0	0	0	0	0	0	85, 94, 127	0	0
Mammalia	Cingulata	Chlamyphoridae	Macroeuphractus retusus	0	0	0	0	0	0	0	0	0	61	0	0	0	0	0	109	85, 94, 127	0	0
Mammalia	Cingulata	Chlamyphoridae	Neosclerocalyptus castellanosi	0	0	0	0	0	0	0	0	0	0	0	0	0	0	0	0	0	145	0
Mammalia	Cingulata	Chlamyphoridae	Neuryurus	0	0	0	0	0	0	0	0	0	0	0	0	0	0	0	0	0	0	144
Mammalia	Cingulata	Chlamyphoridae	Nopachtus cabrerai	0	0	0	0	0	0	0	0	0	0	0	0	0	0	0	109	0	0	0
Mammalia	Cingulata	Chlamyphoridae	Palaehoplophorus	0	0	1, 2	0	0	0	0	0	0	0	0	0	87	0	0	0	0	0	0
Mammalia	Cingulata	Chlamyphoridae	Palaeodaedicurus antiquus	0	0	0	0	0	0	0	0	0	0	0	0	0	0	0	109	0	0	0
Mammalia	Cingulata	Chlamyphoridae	Paleuphractus argentinus	0	0	0	0	0	36	32	0	0	0	0	0	0	0	0	0	0	0	0
Mammalia	Cingulata	Chlamyphoridae	Pampatherium	0	0	0	0	0	0	0	0	0	0	0	0	0	0	0	109	85, 94, 127	85, 127	85, 127
Mammalia	Cingulata	Chlamyphoridae	Panochthus	0	0	0	0	0	0	0	0	0	0	0	0	0	0	0	0	130, 131	0	0
Mammalia	Cingulata	Chlamyphoridae	Paraeuphractus	0	0	0	0	26		36		0	0	0	0	0	0	0	0	0	0	0
Mammalia	Cingulata	Chlamyphoridae	Paraeuphractus prominens	0	0	0	0	0	36	36	32	0	0	0	0	0	0	0	0	0	0	0
Mammalia	Cingulata	Chlamyphoridae	Phlyctaenopyga	0	0	0	0	28	0	0		0	0	0	0	0	0	0		0	0	0
Mammalia	Cingulata	Chlamyphoridae	Phlyctaenopyga ameghini	0	0	0	0	0	0	0	32	0	0	0	0	0	0	0	0	0	0	0
Mammalia	Cingulata	Chlamyphoridae	Phlyctaenopyga trouessarti	0	0	0	0	0	0	0	0	0	0	0	0	0	0	0	109	0	0	0
Mammalia	Cingulata	Chlamyphoridae	Plaina intermedia	0	0	0	0	0	36	32, 36	36	0	0	0	0	0	0	0	109	85, 94, 127	0	0
Mammalia	Cingulata	Chlamyphoridae	Plohophoroides	0	0	0	0	0	0	0	0	0	0	0	0	0	0	0	109		0	0
Mammalia	Cingulata	Chlamyphoridae	Plohophoroides conterminus	0	0	0	0	0	0	0	0	0	0	0	0	0	0	0	0	126	0	0
Mammalia	Cingulata	Chlamyphoridae	Plohophorus	0	13, 15	0	0	27, 28	0	0	0	0	0	0	0	0	0				0	0
Mammalia	Cingulata	Chlamyphoridae	Plohophorus cuneiformis	0	0	0	0	0	0	0	0	0	0	0	0	0	0	0	109	0	0	0
Mammalia	Cingulata	Chlamyphoridae	Plohophorus figuratus	0	0	0	0	0	0	0	0	0	0	0	0	0	0	108	109	85, 94, 127	0	0
Mammalia	Cingulata	Chlamyphoridae	Proeuphractus	19		1, 2	0	0		0	0	51	51	0	73	83	0	0	0	0	0	0
Mammalia	Cingulata	Chlamyphoridae	Proeuphractus limpidus	19	13	0	0	0	36	0	0	51	51	0	0	0	0	0	0	0	0	0
Mammalia	Cingulata	Chlamyphoridae	Prozaedyus scillatoyanei	0	0	8	0	0	0	0	0	0	0	0	0	0	0	0	0	0	0	0
Mammalia	Cingulata	Chlamyphoridae	Ringueletia simpsoni	0	0	0	0	0	0	0	0	0	0	0	73	0	0	105	109	85, 94, 127	0	0
Mammalia	Cingulata	Chlamyphoridae	Stromaphorus	0	0	0	0	28	0	32	32	0	0	0	0	0	0	0	0	0	0	0
Mammalia	Cingulata	Chlamyphoridae	Stromaphorus compressidens	0	0	0	0	0	0	0	32	0	0	0	0	0	0	0	0	0	0	0
Mammalia	Cingulata	Chlamyphoridae	Tolypeutes	0	0	0	0	0	0	0	0	0	0	0	0	0	0	0	0	94, 127	85, 127	85, 127
Mammalia	Cingulata	Chlamyphoridae	Trachycalyptus	0	0	0	0	0	0	0	0	0	0	0	0	0	0	0	109		0	0
Mammalia	Cingulata	Chlamyphoridae	Trachycalyptus chapadmalensis	0	0	0	0	0	0	0	0	0	0	0	0	0	0	0	0	85, 126	0	0
Mammalia	Cingulata	Chlamyphoridae	Vassallia	0	0	0	1, 2	0		0	0	0	0	0	0	0	0	0	0	0	0	0
Mammalia	Cingulata	Chlamyphoridae	Vassallia minuta	0	0	0	0	0	36	0	0	0	0	0	0	0	0	0	0	0	0	0
Mammalia	Cingulata	Chlamyphoridae	Vetelia	0	0	1	0		36	0	0						0	0	0	0	0	0
Mammalia	Cingulata	Chlamyphoridae	Vetelia gandhii	0	0	2	0	29	0	0	0	0	0	0	0	0	0	0	0	0	0	0
Mammalia	Cingulata	Chlamyphoridae	Vetelia perforata	0	0	0	0	0	36	0	0	51	51	0	0	5	0	0	0	0	0	0
Mammalia	Cingulata	Chlamyphoridae	Vetelia puncta	0	0	0	0	0	0	0	0	0	0	0	0	5	0	0	0	0	0	0
Mammalia	Cingulata	Chlamyphoridae	Zaedyus	0	0	0	0	0	0	0	0	0	0	0	0	0	0	0	0	85, 127	0	127
Mammalia	Didelphimorphia	Didelphidae	Didelphis	0	0	0	0	0	0	0	0	0	0	0	0	0	0	0		127	0	0
Mammalia	Didelphimorphia	Didelphidae	Didelphis crucialis	0	0	0	0	0	0	0	0	0	0	0	0	0	0	0	112, 35	94, 127	0	0
Mammalia	Didelphimorphia	Didelphidae	Didelphis reigi	0	0	0	0	0	0	0	0	0	0	0	0	0	0	0	0	94, 127	0	0
Mammalia	Didelphimorphia	Didelphidae	Hesperocynus dogolpolae	0	0	0	0	0	0	0	0	0	57, 59	57, 59	59	0	0	0	0	0	0	0
Mammalia	Didelphimorphia	Didelphidae	Hyperdidelphys	0	0	0	0	0	0						73	0	0				0	0
Mammalia	Didelphimorphia	Didelphidae	Hyperdidelphys dimartinoi	0	0	0	0	0	0	0	0	0	0	0	0	0	0	0	0	35	0	0
Mammalia	Didelphimorphia	Didelphidae	Hyperdidelphys inexpectata	0	0	0	0	0	0	0	0	0	0	0	0	0	0	105, 108	109	0	0	0
Mammalia	Didelphimorphia	Didelphidae	Hyperdidelphys parvula	0	0	0	0	0	0	0	0	0	0	0	0	0	0	105	109	35	0	0
Mammalia	Didelphimorphia	Didelphidae	Hyperdidelphys pattersoni	0	0	0	0	0	0	32, 35	0	0	57	60	0	0	0	0	0	0	0	0
Mammalia	Didelphimorphia	Didelphidae	Lestodelphys	0	0	0	0	0	0	0	0	0	0	0	0	0	0	0	0	0	0	131
Mammalia	Didelphimorphia	Didelphidae	Lutreolina	0	0	0	0	0	0	0	0	0	57	0	0	0	0	0		127	0	0
Mammalia	Didelphimorphia	Didelphidae	Lutreolina biforata	0	0	0	0	0	0	0	0	0	0	0	0	0	0	0	109	0	0	0
Mammalia	Didelphimorphia	Didelphidae	Lutreolina tracheia	0	0	0	0	0	0	0	0	0	0	0	0	0	0	0	109	94, 127	0	0
Mammalia	Didelphimorphia	Didelphidae	Marmosa	0	0	0	0	0	0	0	0	0	0	0	0	0	0	0	0	112, 113	0	0
Mammalia	Didelphimorphia	Didelphidae	Sparassocynus	0	0	0	0	0	0	0	0	0	0	0	0	0	0	0				0
Mammalia	Didelphimorphia	Didelphidae	Sparassocynus bahiai	0	0	0	0	0	0	0	0	0	0	0	0	0	0	0	109	0	0	0
Mammalia	Didelphimorphia	Didelphidae	Sparassocynus derivatus	0	0	0	0	0	0	0	0	0	0	0	0	0	0	0	0	94, 127	127	0
Mammalia	Didelphimorphia	Didelphidae	Thylamys	0	0	0	0	0	0	0	0	0									0	0
Mammalia	Didelphimorphia	Didelphidae	Thylamys contrerasi	0	0	0	0	0	0	0	0	0	0	0	0	0	0	0	109	0	0	0
Mammalia	Didelphimorphia	Didelphidae	Thylamys pinei	0	0	0	0	0	0	0	0	0	57	66	0	0	0	0	0	0	0	0
Mammalia	Didelphimorphia	Didelphidae	Thylatheridium	0	0	1, 2	0	0	0	0	0	0	57								0	0
Mammalia	Didelphimorphia	Didelphidae	Thylatheridium cristatum	0	0	0	0	0	0	0	0	0	0	0	0	0	0	0	0	94, 127	0	0
Mammalia	Didelphimorphia	Didelphidae	Thylatheridium hudsoni	0	0	0	0	0	0	0	0	0	57	57	0	0	0	0	0	0	0	0
Mammalia	Didelphimorphia	Didelphidae	Thylatheridium pascuali	0	0	0	0	0	0	0	0	0	0	0	0	0	0	0	109	94, 127	0	0
Mammalia	Didelphimorphia	Didelphidae	Thylophorops	0	0	0	0	0	0	0	0	0	0	0	0	0	0	0
Mammalia	Didelphimorphia	Didelphidae	Thylophorops chapalmalensis	0	0	0	0	0	0	0	0	0	0	0	0	0	0	0	0	94, 127	0	0
Mammalia	Didelphimorphia	Didelphidae	Thylophorops lorenzinii	0	0	0	0	0	0	0	0	0	0	0	0	0	0	0	0	0	0	143
Mammalia	Didelphimorphia	Didelphidae	Thylophorops perplanus	0	0	0	0	0	0	0	0	0	0	0	0	0	0	0	109	0	0	0
Mammalia	Didelphimorphia	Didelphidae	Zygolestes tatei	0	0	0	0	0	0	0	0	0	0	66	0	0	0	0	0	0	0	0
Mammalia	Litopterna	Macraucheniidae	Cullinia levis	0	0	0	0	0	0	0	0	0	0	0	0	76, 87, 94	0	0	0	0	0	0
Mammalia	Litopterna	Macraucheniidae	Huayqueriana cristata	0	0	0	0	0	0	0	0	0	60, 62	0	0	0	0	0	0	0	0	0
Mammalia	Litopterna	Macraucheniidae	Paranauchenia	0	0	0	0	0	0	0	0	0					0	0	0	0	0	0
Mammalia	Litopterna	Macraucheniidae	Paranauchenia denticulata	0	0	0	0	0	0	0	0	0	63	0	0	0	0	0	0	0	0	0
Mammalia	Litopterna	Macraucheniidae	Paranauchenia hystata	0	0	0	0	0	0	0	0	0	0	0	0	97	0	0	0	0	0	0
Mammalia	Litopterna	Macraucheniidae	Promacrauchenia	0	0	0	0	0	0	32	32	0	57	0	0	0	0				0	0
Mammalia	Litopterna	Macraucheniidae	Promacrauchenia antiquua	0	0	0	0	0	0	0	0	0	0	0	0	0	0	0	109	0	0	0
Mammalia	Litopterna	Macraucheniidae	Promacrauchenia chapadmalense	0	0	0	0	0	0	0	0	0	0	0	0	0	0	105	0	133, 94, 135	0	0
Mammalia	Litopterna	Macraucheniidae	Promacrauchenia kraglievichi	0	0	0	0	0	0	0	0	0	0	0	0	0	0	0	109	0	0	0
Mammalia	Litopterna	Macraucheniidae	Scalabrinitherium bravardi	0	0	0	0	0	0	0	0	0	63	0	0	0	0	0	0	0	0	0
Mammalia	Litopterna	Macraucheniidae	Theosodon	0	0	1, 2	0	0	0	0	0	0	0	0	0	0	0	0	0	0	0	0
Mammalia	Litopterna	Proterotheriidae	Brachytherium	0	0	0	0	0	0	0	0	0	60	0	0	0	0	0	0	127	0	0
Mammalia	Litopterna	Proterotheriidae	Brachytherium cuspidatum	0	0	0	0	0	0	0	0	0	17	0	0	0	0	0	0	0	0	0
Mammalia	Litopterna	Proterotheriidae	Diplasiotherium	0	0	0	0	0	0	0	0	0								0	0	0
Mammalia	Litopterna	Proterotheriidae	Diplasiotherium pampa	0	0	0	0	0	0	0	0	0	17	17	17	0	0	0	0	0	0	0
Mammalia	Litopterna	Proterotheriidae	Diplasiotherium robustum	0	0	0	0	0	0	0	0	0	0	0	0	0	0	0	109, 10	0	0	0
Mammalia	Litopterna	Proterotheriidae	Eoauchenia primitiva	0	13, 17	0	0	0	0	0	0	0	17	17	0	0	0	0	109, 10	133, 10	0	0
Mammalia	Litopterna	Proterotheriidae	Epitherium laternarium	0	0	0	0	0	0	0	0	0	0	0	0	0	0	0	109, 10	0	0	0
Mammalia	Litopterna	Proterotheriidae	Neobrachytherium	20	0							0	17	17	0		0	0	0	0	0	0
Mammalia	Litopterna	Proterotheriidae	Neobrachytherium intermedium	0	0	0	0	0	0	0	32, 37	0	0	0	0	0	0	0	0	0	0	0
Mammalia	Litopterna	Proterotheriidae	Neobrachytherium ullumense	0	0	1, 2, 10	0	0	0	0	0	0	0	0	0	10, 96	0	0	0	0	0	0
Mammalia	Litopterna	Proterotheriidae	Neolicaphrium	0	0	0	0	0	0	0	0	0	0	0	0	0	0	0	0		0	0
Mammalia	Litopterna	Proterotheriidae	Neolicaphrium major	0	0	0	0	0	0	0	0	0	0	0	0	0	0	0	0	133, 134, 10	0	0
Mammalia	Notoungulata	Hegetotheriidae	Hemihegetotherium												0		0	0	0	0	0	0
Mammalia	Notoungulata	Hegetotheriidae	Hemihegetotherium achataleptum	0	0	1, 2	1, 2	0	0	32, 39	0	0	52	52	0	0	0	0	0	0	0	0
Mammalia	Notoungulata	Hegetotheriidae	Hemihegetotherium torresi	19	0	1, 2	0	0	0	0	0	51, 52	52	0	0	76, 39, 93	0	0	0	0	0	0
Mammalia	Notoungulata	Hegetotheriidae	Paedotherium						0	0	0
Mammalia	Notoungulata	Hegetotheriidae	Paedotherium borrelloi	0	0	0	1, 2	0	0	0	0	0	0	0	0	0	0	0	0	0	0	0
Mammalia	Notoungulata	Hegetotheriidae	Paedotherium bonaerense	0	0	0	0	0	0	0	0	0	0	0	0	0	105	108	109	95	95	95
Mammalia	Notoungulata	Hegetotheriidae	Paedotherium kakai	0	0	0	0	30	0	0	0	0	0	0	0	0	0	0	0	0	0	0
Mammalia	Notoungulata	Hegetotheriidae	Paedotherium minor	20	0	1, 2	0	29	0	0	0	51, 52	52	52	73, 52	76, 93	108	0	0	0	0	0
Mammalia	Notoungulata	Hegetotheriidae	Paedotherium typicum	0	0	0	0	0	0	0	0	0	0	0	0	0	0	0	109	95	95	0
Mammalia	Notoungulata	Hegetotheriidae	Tremacyllus impressus	19, 22	0	0	0	0	0	32, 22	32, 22	51	22, 52	22, 52	22, 52	95, 22	105	0	109	95, 22	95, 22	0
Mammalia	Notoungulata	Homalodontheriidae	Chasicotherium rothi	0	0	0	0	0	0	0	0	0	0	0	0	76, 87	0	0	0	0	0	0
Mammalia	Notoungulata	Interatheriidae	Protypotherium	19	0	1, 2	0										0	0	0	0	0	0
Mammalia	Notoungulata	Interatheriidae	Protypotherium distinctum	0	0	0	0	0	0	0	0	0	0	0	0	76, 94, 52	0	0	0	0	0	0
Mammalia	Notoungulata	Interatheriidae	Protypotherium minutum	0	0	0	0	29	0	0	0	51	0	0	0	76, 52	0	0	0	0	0	0
Mammalia	Notoungulata	Mesotheriidae	Mesotherium	0	0	0	0	0	0	0	0	0	0	0	0	0	0	0	0	0	0	133
Mammalia	Notoungulata	Mesotheriidae	Pseudotypotherium	19, 20	0	0	0	0											109		0	0
Mammalia	Notoungulata	Mesotheriidae	Pseudotypotherium hystatum	0	0	0	0	0	0	0	0	0	0	0	0	0	0	0	0	133, 94	0	0
Mammalia	Notoungulata	Mesotheriidae	Pseudotypotherium subinsigne	0	0	0	0	0	32, 37, 40, 41	32, 37, 40, 41	0	0	52	52	73	0	0	0	0	0	0	0
Mammalia	Notoungulata	Mesotheriidae	Typotheriopsis	0	0			29	0	0							0	0	0	0	0	0
Mammalia	Notoungulata	Mesotheriidae	Typotheriopsis chasicoensis	0	0	1, 2	0	0	0	0	0	51, 52	52	0	0	76, 93	0	0	0	0	0	0
Mammalia	Notoungulata	Mesotheriidae	Typotheriopsis silveyrai	0	0	0	1, 2	0	0	0	0	0	52	0	0	0	0	0	0	0	0	0
Mammalia	Notoungulata	Toxodontidae	Alitoxodon vetustum	0	0	0	0	0	0	0	0	0	0	0	0	0	0	0	109	0	0	0
Mammalia	Notoungulata	Toxodontidae	Andinotoxodon bolivariensis	0	0	0	0	26	0	0	0	0	0	0	0	0	0	0	0	0	0	0
Mammalia	Notoungulata	Toxodontidae	Dinotoxodon	0	0	0	0	0	0	0	0	0	60	0	0	0	0	0	0	0	0	0
Mammalia	Notoungulata	Toxodontidae	Hemixotodon chasicoensis	0	0	0	0	0	0	0	0	51	0	0	0	51, 52	0	0	0	0	0	0
Mammalia	Notoungulata	Toxodontidae	Ocnerotherium	0	0	1, 2	0	0	0	0	0	0	0	0	0		0	0	0	0	0	0
Mammalia	Notoungulata	Toxodontidae	Ocnerotherium intermedium	0	0	0	0	0	0	0	0	0	0	0	0	87, 94	0	0	0	0	0	0
Mammalia	Notoungulata	Toxodontidae	Paratrigodon	0	0	1, 2	0	0	0	0	0	0	0	0	0		0	0	0	0	0	0
Mammalia	Notoungulata	Toxodontidae	Paratrigodon euguii	0	0	0	0	0	0	0	0	0	0	0	0	76, 87, 94	0	0	0	0	0	0
Mammalia	Notoungulata	Toxodontidae	Pisanodon nazari	0	0	0	0	0	0	0	0	0	52	0	0	87, 94	0	0	0	0	0	0
Mammalia	Notoungulata	Toxodontidae	Stenotephanos plicidens	0	0	0	0	0	0	0	0	0	52	0	0	0	0	0	0	0	0	0
Mammalia	Notoungulata	Toxodontidae	Toxodon	0	0	0	0	0	0	0	0	0	0	0	0	0	0	0			127	127
Mammalia	Notoungulata	Toxodontidae	Toxodon chapalmalensis	0	0	0	0	0	0	0	0	0	0	0	0	0	0	0	109	133, 94, 127	0	0
Mammalia	Notoungulata	Toxodontidae	Trigodon gaudryi	0	0	0	0	0	0	0	0	0	0	0	0	0	0	0	109	0	0	0
Mammalia	Notoungulata	Toxodontidae	Trigodon minor	0	0	0	0	0	0	0	0	0	0	0	0	0	0	0	109	0	0	0
Mammalia	Notoungulata	Toxodontidae	Xotodon	0	0	0	0	0	0	32	0	0	0	0	0	0	0	0		133, 94, 127	0	0
Mammalia	Notoungulata	Toxodontidae	Xotodon ambrosetti	0	0	0	0	0	0	0	0	0	0	0	0	0	0	0	109	0	0	0
Mammalia	Notoungulata	Toxodontidae	Xotodon prominens	0	0	0	0	0	0	0	0	0	0	0	0	0	0	0	109	0	0	0
Mammalia	Paucituberculata	Caenolestidae	Caenolestidae gen. sp. nov.	0	0	0	0	0	0	0	0	0	0	0	0	79	0	0	0	0	0	0
Mammalia	Paucituberculata	Caenolestidae	Pliolestes	0	0	0	0	0	0	0	0	0						0	0	0	0	0
Mammalia	Paucituberculata	Caenolestidae	Pliolestes tripotamicus	0	0	0	0	0	0	0	0	0	0	0	0	0	105	0	0	0	0	0
Mammalia	Paucituberculata	Caenolestidae	Pliolestes venetus	0	0	0	0	0	0	0	0	0	57	66	0	0	0	0	0	0	0	0
Mammalia	Perissodactyla	Equidae	Hippidion devillei	0	0	0	0	0	0	0	0	0	0	0	0	0	0	0	0	0	127, 154, 155	127, 154, 155
Mammalia	Pilosa	Megalonychidae	Diheterocnus	0	0	0	0	0	0	0	0	0	0	0	0	0	0	0	111		0	0
Mammalia	Pilosa	Megalonychidae	Diheterocnus sanmartini	0	0	0	0	0	0	0	0	0	0	0	0	0	0	0	0	85, 94, 127	0	0
Mammalia	Pilosa	Megalonychidae	Protomegalonyx chasicoensis	0	0	0	0	0	0	0	0	0	0	0	0	91, 92	0	0	0	0	0	0
Mammalia	Pilosa	Megatheriidae	“Plesiomegatherium” gaudryi	0	0	0	0	0	0	0	0	0	0	0	0	0	0	0	111	0	0	0
Mammalia	Pilosa	Megatheriidae	Anisodontherium	0	0	0	0	0	0	0	0	51	0	0	0		0	0	0	0	0	0
Mammalia	Pilosa	Megatheriidae	Anisodontherium halmyronomum	0	0	0	0	0	0	0	0	0	0	0	0	90	0	0	0	0	0	0
Mammalia	Pilosa	Megatheriidae	Megatherium	0	0	0	0	0	0	0	0	0	0	0	0	0	0	0	0	0	85, 127	85, 127
Mammalia	Pilosa	Megatheriidae	Plesiomegatherium	0	0	1, 2	0	0	0	0	0	0	60	0	0	0	0	0	0	85	0	0
Mammalia	Pilosa	Megatheriidae	Pyramiodontherium	0		0	0	0	0	0	46, 47	0	0	0	0	0	0	0	0	0	0	0
Mammalia	Pilosa	Megatheriidae	Pyramiodontherium scillatoyanei	0	16	0	0	0	0	0	0	0	0	0	0	0	0	0	0	0	0	0
Mammalia	Pilosa	Mylodontidae	Glossotheriopsis	0	0	0	0	0	36	0	36	0	0	0	0	0	0	0	0	0	0	0
Mammalia	Pilosa	Mylodontidae	Glossotherium	0	0	0	0	0	0	0	0	0	0	0	0	0	0	0	0	85, 94, 126	85, 127, 146	85, 127, 146
Mammalia	Pilosa	Mylodontidae	Glossotherium chapadmalense	0	0	0	0	0	0	0	0	0	0	0	0	0	0	0	0	85, 94, 127	0	0
Mammalia	Pilosa	Mylodontidae	Lestodon	0	0	0	0	0	0	0	0	0	0	0	0	0	0	0	109	0	0	0
Mammalia	Pilosa	Mylodontidae	Octomylodon robertoscagliai	0	0	0	0	0	0	0	0	0	0	0	0	76	0	0	0	0	0	0
Mammalia	Pilosa	Mylodontidae	Pleurolestodon acutidens	0	0	0	0	0	0	32, (*1)	32	0	0	0	0	0	0	0	0	0	0	0
Mammalia	Pilosa	Mylodontidae	Proscelidodon	0	13	0	0	0		0	0	0			0	0					0	0
Mammalia	Pilosa	Mylodontidae	Proscelidodon gracillimus		0	0	0	0	0	0	0	0	157	157	157		0	0	0	0	0	0	0	0
Mammalia	Pilosa	Mylodontidae	Proscelidodon patrius	0	0	0	0	0	32, 37	0	0	0	0	0	0	0	105	108	109	94, 132	0	0
Mammalia	Pilosa	Mylodontidae	Scelidotheridium	0	0	0	0	0	0	0	0	0	0	0	0	0	0	0	0		0	0
Mammalia	Pilosa	Mylodontidae	Scelidotheridium parodii	0	0	0	0	0	0	0	0	0	0	0	0	0	0	0	0	85	0	0
Mammalia	Pilosa	Myrmecophagidae	Myrmecophaga caroloameghinoi	0	0	0	0	0	0	0	0	0	0	0	0	0	0	0	109	0	0	0
Mammalia	Pilosa	Myrmecophagidae	Neotamandua conspicua	0	0	0	0	0	0	32, 38	0	0	0	0	0	0	0	0	0	0	0	0
Mammalia	Pilosa	Nothrotheriidae	"Xyophorus" bondesioi	0	13	0	0	0	0	0	0	0	0	0	0	88, 89	0	0	0	0	0	0
Mammalia	Pilosa	Nothrotheriidae	Pronothrotherium typicum	0	0	0	0	0	0	32	46	0	0	0	0	0	0	0	0	85, 94, 127	0	0
Mammalia	Polydolopimorphia	Argyrolagidae	Argyrolagus	0	0	0	0	0	0	0	0	0	0		73	0	108				0	0
Mammalia	Polydolopimorphia	Argyrolagidae	Argyrolagus palmeri	0	0	0	0	0	0	0	0	0	0	0	0	0	0	0	109	0	0	0
Mammalia	Polydolopimorphia	Argyrolagidae	Argyrolagus rusconii	0	0	0	0	0	0	0	0	0	0	66, 81	0	0	0	0	0	0	0	0
Mammalia	Polydolopimorphia	Argyrolagidae	Argyrolagus scagliai	0	0	0	0	0	0	0	0	0	0	0	0	0	0	0	0	94, 127	0	0
Mammalia	Polydolopimorphia	Argyrolagidae	Microtragulus	0	0	0	0	0	0	0	0	0	0	0	0	0	0	0
Mammalia	Polydolopimorphia	Argyrolagidae	Microtragulus argentinus	0	0	0	0	0	0	0	0	0	0	0	0	0	0	0	109	0	0	0
Mammalia	Polydolopimorphia	Argyrolagidae	Microtragulus reigi	0	0	0	0	0	0	0	0	0	0	0	0	0	0	0	0	94, 127	127	127
Mammalia	Rodentia	(Octodontoidea)	Acarechimys	0	0	0	0	0	36	0	0	0	0	0	0	0	0	0	0	0	0	0
Mammalia	Rodentia	Abrocomidae	Abrocoma	0	13	0	0	0		0	0	0	0	0	0	0	0	0	0	0	0	127
Mammalia	Rodentia	Abrocomidae	Abrocoma boliviensis	0	0	0	0	0	36	0	0	0	0	0	0	0	0	0	0	0	0	0
Mammalia	Rodentia	Abrocomidae	Protabrocoma	0	13	0	2	29	50						0	0	0	0	0	0	0	0
Mammalia	Rodentia	Abrocomidae	Protabrocoma antiqua	0	18	0	0	0	0	36	36	0	60, 156	60156	0	0	0	0	0	0	0	0
Mammalia	Rodentia	Caviidae	"Neocavia depressidens"	0	0	0	0	0	0	0	0	0	0	0	0	0	0	0	109	0	0	0
Mammalia	Rodentia	Caviidae	"Orthomyctera" andina	19, 23	0	0	0	0	36, 23	0	0	0	0	0	0	0	0	0	0	0	0	0
Mammalia	Rodentia	Caviidae	"Prodolichotis" lacunosa	0	0	0	0	0	0	0	0	0	0	0	0	0	0	0	118	0	0	0
Mammalia	Rodentia	Caviidae	Cardiatherium	0	0		1, 2	0	0								0	0	0	0	0	0
Mammalia	Rodentia	Caviidae	Cardiatherium chasicoense	0	0	1, 2, 43, 44	0	0	0	0	0	0	0	0	0	99, 42	0	0	0	0	0	0
Mammalia	Rodentia	Caviidae	Cardiatherium orientalis	0	0	0	0	0	0	0	0	0	64, 65	0	0	0	0	0	0	0	0	0
Mammalia	Rodentia	Caviidae	Cardiatherium rosendoi	0	0	0	0	0	0	36	0	0	0	0	0	0	0	0	0	0	0	0
Mammalia	Rodentia	Caviidae	Cardiomys	20	0	1, 2	0	0	36, 42	36, 42	36	0	57, 42	0	0	42	0	0	0	0	0	0
Mammalia	Rodentia	Caviidae	Cardiomys ameghinorum	0	0	0	0	0	0	32, 36, 42	32, 36, 42	0	0	0	0	0	0	0	0	0	0	0
Mammalia	Rodentia	Caviidae	Cardiomys leufuensis	0	0	0	0	0	0	0	0	0	0	0	0	42	0	0	0	0	0	0
Mammalia	Rodentia	Caviidae	Cavia galileoi	0	0	0	0	0	0	0	0	0	0	0	0	0	0	0	0	0	0	147
Mammalia	Rodentia	Caviidae	Caviodon	0	0	0	0	0	0												0	0
Mammalia	Rodentia	Caviidae	Caviodon andalhualensis	0	0	0	0	0	0	42	42	0	0	0	0	0	0	0	0	0	0	0
Mammalia	Rodentia	Caviidae	Caviodon australis	0	0	0	0	0	0	0	0	0	0	0	0	0	0	0	109, 42	0	0	0
Mammalia	Rodentia	Caviidae	Caviodon pozzi	0	0	0	0	0	0	0	0	0	0	0	0	0	0	0	0	42	0	0
Mammalia	Rodentia	Caviidae	Dolicavia	0	0	0	0	0	0	0	0	0	60	60	0	0	0	0	0			0
Mammalia	Rodentia	Caviidae	Dolicavia minuscula	0	0	0	0	0	0	0	0	0	0	0	0	0	0	0	0	136, 137, 127	137	0
Mammalia	Rodentia	Caviidae	Dolichotis	0	0	0	0	0	36, 45	0	36	0	0	0	0	0	0	0	0		127, 137	127, 137
Mammalia	Rodentia	Caviidae	Dolichotis chapalmalense	0	0	0	0	0	0	0	0	0	0	0	0	0	0	0	0	94, 158	0	0
Mammalia	Rodentia	Caviidae	Dolichotis salinicola	0	0	0	0	0	0	0	0	0	0	0	0	0	0	0	0	0	0	147
Mammalia	Rodentia	Caviidae	Microcavia	0	0	0	0	0	0	0	0	0	0	0	74	0	0	0	109		127	127
Mammalia	Rodentia	Caviidae	Microcavia chapadmalensis	0	0	0	0	0	0	0	0	0	0	0	0	0	0	0	0	140	0	0
Mammalia	Rodentia	Caviidae	Microcavia reigi	0	0	0	0	0	0	0	0	0	0	0	0	0	0	0	0	0	140	140
Mammalia	Rodentia	Caviidae	Neocavia	0	0	0	0	0	0	0	0	0	0	0		0	0	0	109, 74	0	0	0
Mammalia	Rodentia	Caviidae	Neocavia pampeana	0	0	0	0	0	0	0	0	0	0	0	74	0	0	0	0	0	0	0
Mammalia	Rodentia	Caviidae	Orthomyctera rigens	0	0	0	0	0	0	0	0	0	0	0	0	0	0	0	23	0	0	0
Mammalia	Rodentia	Caviidae	Palaeocavia	0	0	0	0	0	48	32, 36	0	0	57, 69	60	73	0	0	0	48, 109, 111	127, 137	127, 137	127, 137
Mammalia	Rodentia	Caviidae	Palaeocavia chapalmalense	0	0	0	0	0	0	0	0	0	0	0	0	0	0	0	0	48	0	0
Mammalia	Rodentia	Caviidae	Palaeocavia impar	0	0	0	0	0	0	0	0	0	0	0	0	0	0	0	48, 117	0	0	0
Mammalia	Rodentia	Caviidae	Palaeocavia mawka	0	0	0	0	0	48	0	0	0	0	0	0	0	0	0	0	0	0	0
Mammalia	Rodentia	Caviidae	Phugatherium	0	0	0	0	0	0	0	0	0	0	0	0	0	0	0			0	0
Mammalia	Rodentia	Caviidae	Phugatherium cataclisticum	0	0	0	0	0	0	0	0	0	0	0	0	0	0	0	65, 109	0	0	0
Mammalia	Rodentia	Caviidae	Phugatherium novum	0	0	0	0	0	0	0	0	0	0	0	0	0	0	0	0	127, 64, 65	0	0
Mammalia	Rodentia	Caviidae	Procardiomys	0	0	0	0	29	0	0	0	51	0	0	0		0	0	0	0	0	0
Mammalia	Rodentia	Caviidae	Procardiomys martinoi	0	0	0	0	0	0	0	0	0	0	0	0	103, 104, 42	0	0	0	0	0	0
Mammalia	Rodentia	Caviidae	Prodolichotis		0	0	0	0	45	0	0	0	70	0	0	0	0	0	111	0	0	0
Mammalia	Rodentia	Caviidae	Prodolichotis prisca	20, 23	0	0	0	0	45	0	0	0	0	0	0	0	0	0	0	0	0	0
Mammalia	Rodentia	Chinchillidae	Lagostomus	20, 9	0	1, 2, 9	1, 2, 9	29, 31	36, 9	36, 9	0	51		60	73						127, 137	127, 137
Mammalia	Rodentia	Chinchillidae	Lagostomus compressidens	0	0	0	0	0	0	0	0	0	0	0	0	0	0	0	0	139	0	0
Mammalia	Rodentia	Chinchillidae	Lagostomus euplasius	0	0	0	0	0	0	0	0	0	0	0	0	0	105	0	116	139	0	0
Mammalia	Rodentia	Chinchillidae	Lagostomus incisus	0	0	0	0	0	0	0	0	0	0	0	0	0	0	105, 108	109	139	0	0
Mammalia	Rodentia	Chinchillidae	Lagostomus petrichodactyla	19, 9	0	0	0	0	0	0	0	0	67	0	0	0	0	0	0	0	0	0
Mammalia	Rodentia	Chinchillidae	Lagostomus telenkechanum	0	0	0	0	0	0	0	0	0	0	0	0	102	0	0	0	0	0	0
Mammalia	Rodentia	Cricetidae	"Abrothrix" kermacki	0	0	0	0	0	0	0	0	0	0	0	0	0	0	0	0	127	0	0
Mammalia	Rodentia	Cricetidae	"Abrothrix" magnus	0	0	0	0	0	0	0	0	0	0	0	0	0	0	0	0	0	127	127
Mammalia	Rodentia	Cricetidae	"Necromys" bonapartei	0	0	0	0	0	0	0	0	0	0	0	75	0	0	0	109	0	0	0
Mammalia	Rodentia	Cricetidae	"Scapteromys" hershkovitzi	0	0	0	0	0	0	0	0	0	0	0	0	0	0	0	0	0	127	127
Mammalia	Rodentia	Cricetidae	Akodon	0	0	0	0	0	0	0	0	0	0	0	0	0	0	0	0	0
Mammalia	Rodentia	Cricetidae	Akodon iniscatus	0	0	0	0	0	0	0	0	0	0	0	0	0	0	0	0	0	148	0
Mammalia	Rodentia	Cricetidae	Akodon lorenzinii	0	0	0	0	0	0	0	0	0	0	0	0	0	0	0	0	0	127	127
Mammalia	Rodentia	Cricetidae	Cholomys pearsoni	0	0	0	0	0	0	0	0	0	0	0	0	0	0	0	0	0	127	149
Mammalia	Rodentia	Cricetidae	Chukimys vorohuensis	0	0	0	0	0	0	0	0	0	0	0	0	0	0	0	0	0	127	0
Mammalia	Rodentia	Cricetidae	Dankomys simpsoni	0	0	0	0	0	0	0	0	0	0	0	0	0	0	0	0	127	0	0
Mammalia	Rodentia	Cricetidae	Graomys dorae	0	0	0	0	0	0	0	0	0	0	0	0	0	0	0	0	127	0	0
Mammalia	Rodentia	Cricetidae	Kraglievichimys formosus	0	0	0	0	0	0	0	0	0	0	0	0	0	0	0	109, 115	0	0	0
Mammalia	Rodentia	Cricetidae	Olympicomys vossi	0	0	0	0	0	0	0	0	0	0	0	0	0	0	0	0	0	141	0
Mammalia	Rodentia	Cricetidae	Panchomys steppani	0	0	0	0	0	0	0	0	0	0	0	0	0	0	0	0	0	151	151
Mammalia	Rodentia	Cricetidae	Reithrodon auritus	0	0	0	0	0	0	0	0	0	0	0	0	0	0	0	109	127	127	127
Mammalia	Rodentia	Cricetidae	Sigmodontinae	0	0	0	0	0	0	0	0	0	0	81	73	0	0	105	111	141
Mammalia	Rodentia	Ctenomyidae	Actenomys priscus	0	0	0	0	0	0	0	0	0	0	0	0	0	0	108	109	94, 127	0	0
Mammalia	Rodentia	Ctenomyidae	Chasichimys	0	0	0	0	0	0	0	0						0	0	0	0	0	0
Mammalia	Rodentia	Ctenomyidae	Chasichimys bonaerense	0	0	0	0	0	0	0	0	51	0	0	0	100, 76, 94	0	0	0	0	0	0
Mammalia	Rodentia	Ctenomyidae	Chasichimys morphotype a	0	0	0	0	0	0	0	0	0	60	60	0	0	0	0	0	0	0	0
Mammalia	Rodentia	Ctenomyidae	Chasichimys morphotype b	0	0	0	0	0	0	0	0	0	60	0	0	0	0	0	0	0	0	0
Mammalia	Rodentia	Ctenomyidae	Chasichimys scagliai	0	0	0	0	0	0	0	0	0	66	0	0	100, 76, 94	0	0	0	0	0	0
Mammalia	Rodentia	Ctenomyidae	Chasicomys	0	0	0	0	0	36	0	0	0	0	0	0		0	0	0	0	0	0
Mammalia	Rodentia	Ctenomyidae	Chasicomys cangapoli	0	0	0	0	0	0	0	0	0	0	0	0	101	0	0	0	0	0	0
Mammalia	Rodentia	Ctenomyidae	Chasicomys octodontiforme	0	0	0	0	0	0	0	0	0	0	0	0	76, 100	0	0	0	0	0	0
Mammalia	Rodentia	Ctenomyidae	Ctenomys chapadmalensis	0	0	0	0	0	0	0	0	0	0	0	0	0	0	0	0	0	0	127
Mammalia	Rodentia	Ctenomyidae	Eucelophorus	0	0	0	0	0	0	0	0	0	0	0	0	0	0	0
Mammalia	Rodentia	Ctenomyidae	Eucelophorus cabrerai	0	0	0	0	0	0	0	0	0	0	0	0	0	0	0	109	0	0	0
Mammalia	Rodentia	Ctenomyidae	Eucelophorus chapalmalensis	0	0	0	0	0	0	0	0	0	0	0	0	0	0	0	0	94, 127, 147	147	147
Mammalia	Rodentia	Ctenomyidae	Xenodontomys	0	0	0	0	0	0	0	0	0	0					0	0	0	0	0
Mammalia	Rodentia	Ctenomyidae	Xenodontomys ellipticus	0	0	0	0	0	0	0	0	0	0	0	0	0	105, 108	0	0	0	0	0
Mammalia	Rodentia	Ctenomyidae	Xenodontomys elongatus	0	0	0	0	0	0	0	0	0	0	0	73	0	0	0	0	0	0	0
Mammalia	Rodentia	Ctenomyidae	Xenodontomys simpsoni	0	0	0	0	0	0	0	0	0	0	72	0	0	0	0	0	0	0	0
Mammalia	Rodentia	Dinomyidae	Carlesia pendolai	0	0	1, 2	0	0	0	0	0	0	0	0	0	76, 94	0	0	0	0	0	0
Mammalia	Rodentia	Dinomyidae	Diaphoromys	0	0	0	0	0	0	0	0	0	0	0	0	87	0	0	0	0	0	0
Mammalia	Rodentia	Dinomyidae	Gyriabrus	0	0	0	1, 2	0	0	0	0	0	0	0	0	0	0	0	0	0	0	0
Mammalia	Rodentia	Dinomyidae	Paranamys	0	0	0	0	0	36	0	0	0	0	0	0	0	0	0	0	0	0	0
Mammalia	Rodentia	Dinomyidae	Potamarchus		0	0	0	0	0	0	0	0	0	0	0	87	0	0	0	0	0	0
Mammalia	Rodentia	Dinomyidae	Potamarchus murinus	19, 24	0	0	0	0	0	0	0	0	0	0	0	0	0	0	0	0	0	0
Mammalia	Rodentia	Dinomyidae	Telicomys	0	0	0	0	0	0	0	0	0	0	0	0	0	0	0			0	0
Mammalia	Rodentia	Dinomyidae	Telicomys giganteus	0	0	0	0	0	0	0	0	0	0	0	0	0	0	0	109	0	0	0
Mammalia	Rodentia	Dinomyidae	Telicomys gigantissimus	0	0	0	0	0	0	0	0	0	0	0	0	0	0	0	0	127, 137	0	0
Mammalia	Rodentia	Dinomyidae	Tetrastylus	0	0	1, 2	0	0	36, 50		0	51		0	73	76, 87	0	0	0	0	0	0
Mammalia	Rodentia	Dinomyidae	Tetrastylus araucanus	0	0	0	0	0	0	0	0	0	60	0	0	0	0	0	0	0	0	0
Mammalia	Rodentia	Dinomyidae	Tetrastylus intermedius	0	0	0	0	0	36, 50	32	0	0	0	0	0	0	0	0	0	0	0	0
Mammalia	Rodentia	Dinomyidae	Tetrastylus laevigatus	0	0	0	0	0	36, 50	0	0	0	0	0	0	0	0	0	0	0	0	0
Mammalia	Rodentia	Echimyidae	“Tribodon clemens”	0	0	0	0	0	0	0	0	0	0	0	0	0	0	0	111	0	0	0
Mammalia	Rodentia	Echimyidae	Clyomys	0	0	0	0	0	0	0	0	0	0	66	0	0	0	0	0	0	0	0
Mammalia	Rodentia	Echimyidae	Eumysops	0	0	0	0	0	36	36	0	0	66	0	0	0	0
Mammalia	Rodentia	Echimyidae	Eumysops chapalmalensis	0	0	0	0	0	0	0	0	0	0	0	0	0	0	0	0	138	138	138
Mammalia	Rodentia	Echimyidae	Eumysops formosus	0	0	0	0	0	0	0	0	0	0	0	0	0	0	0	109	0	0	0
Mammalia	Rodentia	Echimyidae	Eumysops gracilis	0	0	0	0	0	0	0	0	0	0	0	0	0	0	0	0	138	138	138
Mammalia	Rodentia	Echimyidae	Eumysops laeviplicatus	0	0	0	0	0	0	0	0	0	0	0	0	0	0	105, 108	109	0	0	0
Mammalia	Rodentia	Echimyidae	Eumysops marplatensis	0	0	0	0	0	0	0	0	0	0	0	0	0	0	0	0	0	138	138
Mammalia	Rodentia	Echimyidae	Pampamys emmonsae	0	0	0	0	0	0	0	0	0	66	66	73	0	0	0	0	0	0	0
Mammalia	Rodentia	Echimyidae	Paramyocastor diligens	0	0	0	0	0	0	32, 49	0	0	0	0	0	0	0	108	109		0	0
Mammalia	Rodentia	Echimyidae	Reigechimys	0	0	0	0	0	0	0	0	0			0	0	0	0	0	0	0	0
Mammalia	Rodentia	Echimyidae	Reigechimys octodontiformis	0	0	0	0	0	0	0	0	0	57	66	0	0	0	0	0	0	0	0
Mammalia	Rodentia	Echimyidae	Reigechimys plesiodon	0	0	0	0	0	0	0	0	0	66	0	0	0	0	0	0	0	0	0
Mammalia	Rodentia	Echimyidae	Theridomysops parvulus	0	0	0	0	0	0	0	0	0	60	0	0	0	0	0	0	0	0	0
Mammalia	Rodentia	Echimyidae	Ullumys pattoni	0	0	0	11	0	0	0	0	0	0	0	0	0	0	0	0	0	0	0
Mammalia	Rodentia	Octodontidae	"Pithanotomys columnaris"	0	0	0	0	0	0	(*2)	(*2)	0	0	0	0	0	0	0	0	0	0	0
Mammalia	Rodentia	Octodontidae	Abalosia castellanoi	0	0	0	0	0	0	0	0	0	0	0	0	0	0	0	0	0	0	127, 147
Mammalia	Rodentia	Octodontidae	Cercomys	0	0	0	0	0	0	0	0	51	0	0	0		0	0	0	0	0	0
Mammalia	Rodentia	Octodontidae	Cercomys primitiva	0	0	0	0	0	0	0	0	51	0	0	0	100	0	0	0	0	0	0
Mammalia	Rodentia	Octodontidae	Neophanomys		0	0	0	0	36	0	0	0									0	0
Mammalia	Rodentia	Octodontidae	Neophanomys biplicatus	19	0	0	0	0	36	0	0	0	0	0	73	0	0	0	109	0	0	0
Mammalia	Rodentia	Octodontidae	Neophanomys pristinus	0	0	0	0	0	0	0	0	0	68	68	0	0	0	0	0	0	0	0
Mammalia	Rodentia	Octodontidae	Paleoctodon simplicidens	0	0	0	0	0	0	0	0	0	0	66	0	0	0	0	0	0	0	0
Mammalia	Rodentia	Octodontidae	Phtoramys	0	0	0	0	0	36	0	0	0								127	0	0
Mammalia	Rodentia	Octodontidae	Phtoramys hidalguensis	0	0	0	0	0	0	0	0	0	57	60, 66	0	0	0	0	0	0	0	0
Mammalia	Rodentia	Octodontidae	Phtoramys homogenidens	0	0	0	0	0	0	0	0	0	0	0	73	0	0	0	109	0	0	0
Mammalia	Rodentia	Octodontidae	Pithanotomys	0	0	0	0	0	0	0	0	0	0	0	0	0	0				127, 137	127, 147
Mammalia	Rodentia	Octodontidae	Pithanotomys chapalmalensis	0	0	0	0	0	0	0	0	0	0	0	0	0	0	0	0	94	0	0
Mammalia	Rodentia	Octodontidae	Pithanotomys columnaris	0	0	0	0	0	0	0	0	0	0	0	0	0	0	108	109	0	0	0
Mammalia	Rodentia	Octodontidae	Pithanotomys macer	0	0	0	0	0	0	0	0	0	0	0	73	0	0	0	109	0	0	0
Mammalia	Rodentia	Octodontidae	Pseudoplataeomys	0		0	0	0	0	0	36	0	0	0	0	0	0	108		0	0	0
Mammalia	Rodentia	Octodontidae	Pseudoplataeomys formosus	0	0	0	0	0	0	0	0	0	0	0	0	0	0	0	109	0	0	0
Mammalia	Rodentia	Octodontidae	Pseudoplataeomys innominatus	0	18	0	0	0	0	0	0	0	0	0	0	0	0	0	0	0	0	0
Mammalia	Rodentia	Octodontidae	Sciamys	0	0	0	0	0	36	0	0	0	0	0	0	0	0	0	0	0	0	0
Mammalia	Sparassodonta	Hathliacynidae	Borhyeaenidium musteloides	0	0	0	0	0	0	0	0	0	57	0	0	0	0	0	0	0	0	0
Mammalia	Sparassodonta	Hathliacynidae	Chasicostylus castroi	0	0	0	0	0	0	0	0	0	0	0	0	80	0	0	0	0	0	0
Mammalia	Sparassodonta	Borhyaenoidea	Lycopsis viverensis	0	0	0	0	0	0	0	0	0	0	0	0	82	0	0	0	0	0	0
Mammalia	Sparassodonta	Hathliacynidae	Notocynus hermosicus	0	0	0	0	0	0	0	0	0	0	0	0	0	0	0	109	0	0	0
Mammalia	Sparassodonta	Borhyaenoidea	Pseudolycopsis cabrerai	0	0	0	0	0	0	0	0	0	0	0	0	76	0	0	0	0	0	0
Mammalia	Sparassodonta	Hathliacynidae	Contrerascynus borhyaenoides	0	0	2, 7	0	0	0	0	0	0	0	0	0	0	0	0	0	0	0	0
Mammalia	Sparassodonta	Borhyaenoidea	Thylacosmilus atrox	0	0	0	0	0	0	32	0	0	57, 114	57, 114	0	0	0	0	109, 110, 114	94, 127	0	0
Reptilia	Crocodilia	Alligatoridae	Caiman latirostris	0	0	0	0	25	0	0	0	0	0	0	0	0	0	0	0	0	0	0
Reptilia	Squamata	Amphisbaenidae	Amphisbaena	0	0	0	0	0	0	0	33	0	0	0	0	0	0	0	0	121	0	0
Reptilia	Squamata	Boidae	Boa	0	0	0	0	0	0	0	0	0	0	0	0	0	0	0	109	0	0	0
Reptilia	Squamata	Dipsadidae	Philodryas	0	0	0	0	0	0	0	0	0	55	0	0	0	0	0	0	0	0	0
Reptilia	Squamata	Teiidae	Callopistes bicuspidatus	0	0	0	0	0	0	0	0	0	0	0	0	0	0	0		0	0	0
Reptilia	Squamata	Teiidae	Tupinambis	0	0	0	0	0	0	0	0	0	55, 56	56, 71	73	0	0	0	109	121	121	0
Reptilia	Squamata	Viperidae	Bothrops	0	0	0	0	0	0	0	0	0	0	0	0	0	0	0	109	0	0	0
Reptilia	Testudines	Chelidae	Hydromedusa tectifera	0	0	0	0	0	0	0	0	0	0	0	0	0	0	106	0	0	0	0
Reptilia	Testudines	Testudinidae	Chelonoidis	0	0	0	0	0	0	0	0	0	55	55	0	0	0	0		0	0	0
Reptilia	Testudines	Testudinidae	Chelonoidis australis	0	0	0	0	0	0	0	0	0	0	0	0	0	0	0	109	0	0	0
References
1 - Contreras, V.H., & Baraldo, J.A. 2011. Calibration of the Chasicoan-Huayquerian stages boundary (Neogene), San Juan, western Argentina. In: J.A. Salfity & R.A. Marquillas (eds.), Cenozoic Geology of the Central Andes of Argentina, SCS Publisher: 111–121, Salta.
2 - Contreras, V.H., Bracco, A.I., & Baraldo, J.A. 2019. Estratigrafía, bioestratigrafía y cronología del Mioceno superior de la provincia de San Juan (Argentina). In: N. Nasif, G. Esteban, J. Chiesa, A. Zurita & S. Georgieff (eds.), Mioceno al Pleistoceno del centro y norte de Argentina, Opera Lilloana, 52: 177–206.
3 - Perea, D. 2005. Pseudoplohophorus absolutus n. sp.(Xenarthra, Glyptodontidae), variabilidad en Sclerocalyptinae y redefinición de una biozona del Mioceno superior de Uruguay. Ameghiniana, 42(1), 175–190.
4 - Zurita, A.E., & Aramayo, S.A. 2007. New remains of Eosclerocalyptus tapinocephalus (Cabrera) (Mammalia, Xenarthra, Glyptodontidae): description and implications for its taxonomic status. Revista Italiana di Paleontología e Stratigrafía, 113(1): 57–66.
5 - Scillato-Yané, G.J. (1982). Los Dasypodidae (Mammalia, Edentata) del Plioceno y Pleistoceno de Argentina. (Doctoral dissertation), Facultad de Ciencias Naturales y Museo, Universidad Nacional de La Plata, 244 pp.
6 - González-Ruiz, L.R., Scillato-Yané, G.J., Krmpotic, C.M., & Carlini, A.A. 2012. A new species of Peltephilidae (Mammalia: Xenarthra: Cingulata) from the late Miocene (Chasicoan SALMA) of Argentina. Zootaxa, 3359: 55–64.
7 - Mones, A. 2017. Contrerascynus, new name for Simpsonia Contreras, 1990 (Mammalia, Sparassodonta, Hathlyacynidae), non Rochebrune, 1904 (Bivalvia, Unionidae), non Baker, 1911 (Gastropoda, Lymnaeidae). Revista Brasileira de Paleontologia, 17(3): 435–436.
8 - Barasoain, D., Contreras, V.H., Tomassini, R.L., & Zurita, A.E. 2020. A new pygmy armadillo (Cingulata, Euphractinae) from the late Miocene of Andean Argentina reveals an unexpected evolutionary history of the singular Prozaedyus lineage. Journal of South American Earth Sciences, 100: 102589.
9 - Rasia, L.L., & Candela, A.M. 2013. Systematic and biostratigraphic significance of a chinchillid rodent from tre Pliocene of eastern Argentina. Acta Palaeontologica Polonica, 58(2):241–254.
10 - Soria, M.F. 2001. Los Proterotheriidae (Litopterna, Mammalia), sistemática, origen y filogenia. Monografías del Museo Argentino de Ciencias Naturales, 1: 1–167.
11 - Olivares, A.I., Verzi, D.H., Contreras, V.H., & Pessôa, L. 2017. A new Echimyidae (Rodentia, Hystricomorpha) from the late Miocene of southern South America. Journal of Vertebrate Paleontology, 37(1): e1239204.
12 - Brizuela, R.R. 2004. Registro de Vulturidae (Aves, Ciconiiformes) en el Neógeno de la provincia de La Rioja, Argentina. Revista del Museo Argentino de Ciencias Naturales, nueva serie, 6(2): 307–311.
13 - Brizuela, R.R., & Tauber, A. 2006. Estratigrafía y mamíferos fósiles de la Formación Toro Negro (Neógeno), Departamento Vinchina, noroeste de la provincia de La Rioja, Argentina. Ameghiniana, 43(2): 257–272.
14 - Kraglievich, L. 1934. La antigüedad pliocena de las faunas de Monte Hermoso y Chapadmalal, deducidas de su comparación con las que le precedieron y sucedieron. El Siglo Ilustrado, Montevideo, Uruguay, 136 pp.
15 - Zurita, A.E., Cuadrelli, F., Tomassini, R.L., De Los Reyes, M., Luna, C., & Torino, P. 2017. On the status of “Urotherium antiquum”(Ameghino) (Xenarthra, Glyptodontidae). Comptes Rendus Palevol, 16(3): 303–311.
16 - De Iuliis, G., Ré, G.H., & Vizcaíno, S.F. 2004. The Toro Negro Megatheriine (Mammalia, Xenarthra): a new species of Pyramiodontherium and a review of Plesiomegatherium. Journal of Vertebrate Paleontology, 24(1): 214–227.
17 - Schmidt, G.I., Montalvo, C.I., Sostillo, R., & Cerdeño, E. 2018. Proterotheriidae (Mammalia, Litopterna) from the Cerro Azul Formation (late Miocene), La Pampa Province, Argentina. Journal of South American Earth Sciences, 83: 165–177.
18 - Verzi, D.H., Olivares, A.I., & Morgan, C.C. 2014. Phylogeny and evolutionary patterns of South American octodontoid rodents. Acta Palaeontologica Polonica, 59(4): 757–769.
19 - Tauber, A.A. 2005. Mamíferos fósiles y edad de la Formación Salicas (Mioceno tardío) de la sierra de Velasco, La Rioja, Argentina. Ameghiniana, 42(2): 443–460.
20 - Brandoni, D., Schmidt, G.I., Candela, A.M., Noriega, J.I., Brunetto, E., & Fiorelli, L.E. 2012. Mammals from the Salicas Formation (late Miocene), La Rioja Province, northwestern Argentina: paleobiogeography, age, and paleoenvironment. Ameghiniana, 49(3): 375–387.
21 - Zurita, A.E. (2007). Los Hoplophorini (Xenarthra, Glyptodontidae) del “Araucanense”(Mioceno tardío-Plioceno) del noroeste de la Argentina: sistemática, paleobiogeografía y paleoambientes. Ameghiniana, 44(2): 257–269.
22 - Sostillo, R., Cerdeño, E., & Montalvo, C.I. 2018. Taxonomic implications of a large sample of Tremacyllus (Hegetotheriidae: Pachyrukhinae) from the late Miocene Cerro Azul Formation of La Pampa, Argentina. Ameghiniana, 55(4): 407–422.
23 - Madozzo-Jaen, M.C., & Pérez, M.E. Redefinition of two small caviids (Rodentia, Hystricognathi) from the late Miocene – Pliocene of South America and novelty about phylogenetic affinities of Orthomyctera, Comptes Rendus Palevol, in press.
24 - Nasif, N.L., Candela, A.M., Rasia, L.L., Madozzo-Jaén, M.C., & Bonini, R. 2013. Actualización del conocimiento de los roedores del Mioceno tardío de la Mesopotamia argentina: aspectos sistemáticos, evolutivos y paleobiogeográficos. In: J. Noriega & D. Brandoni (eds.), El Neógeno de la Mesopotamia Argentina. Asociación Paleontológica Argentina, Publicación especial 14: 153–169.
25 - Bona, P., Starck, D., Galli, C., Gasparini, Z., & Reguero, M. 2014. Caiman cf. latirostris (Alligatoridae, Caimaninae) in the Late Miocene Palo Pintado Formation, Salta Province, Argentina: paleogeographic and paleoenvironmental considerations. Ameghiniana, 51(1): 26–36.
26 - Armella, M.A., Esteban, G.I., García-López, D.A., Nasif, N.L. 2016. Vertebrados de la Formación Palo Pintado (Mioceno superior-Plioceno inferior) en la localidad de Angastaco, provincia de Salta, Argentina. XXX Jornadas Argentinas de Paleontología de Vertebrados, Actas, Buenos Aires, p. 156.
27 - Díaz, J.I., Miserendino Fuentes, A., & Esteban, G. 1989. Edad y fósiles del Grupo Payogastilla, Valle Calchaquí–Salta, Argentina. VIII Congreso Geológico de Bolivia, Actas, 1: 309–326.
28 - Starck, D., & Anzótegui, L.M. 2001. The late climatic change persistence of a climatic signal through the orogenic stratigraphic record in northwestern of Argentina. Journal South American Earth, 14(7): 763–774.
29 - Zimicz, N., Payrola, P., & del Papa, C. 2018. New Late Miocene mammalian assemblage from the Palo Pintado Formation (Northwestern Argentina). Journal of South American Earth Sciences, 81: 31–44.
30 - Reguero, M.A., Candela, A.M., Galli, C.I., Bonini, R. & Voglino, D., 2014. A new hypsodont notoungulate (Hegetotheriidae, Pachyrukhinae) from the late Miocene of the eastern Cordillera, Salta Province, northwest of Argentina. Andean Geology, 42(1): 56e70.
31 - Rasia, L.L., Bonini, R.A., & Candela, A.M. 2020. Nuevos registros de Lagostomus (Rodentia, Chinchillidae) en el Mioceno tardío de Argentina y su importancia bioestratigráfica. Andean Geology, 47(2): 430–445.
32 - Marshall, L.G., & Patterson, B. 1981. Geology and geochronology of the mammal bearing Tertiary of the Valle de Santa María and Río Corral Quemado, Catamarca Province, Argentina. Fieldiana Geology, 9: 1–80.
33 - Nasif, N., Montero, R., Esteban, G., & Daza, J.D. 2016. Primer registro de Amphisbaenidae (Squamata, Amphisbaenia) para el noroeste argentino (Formación Andalhuala) y uno de los más antiguos de América del Sur (Zancleano, Plioceno temprano). XXX Jornadas Argentinas de Paleontología de Vertebrados, Actas: p. 81. Buenos Aires.
34 - Alvarenga, H.M.F., & Holfing., E. 2003. Systematic revision of the Phorusrhacidae (Avies: Ralliformes). Papeis Avulsos de Zoologia, 43(4):55–91.
35 - Goin, F.J., & Pardiñas, U.F.J. 1996. Revisión de las especies del género Hyperdidelphys Ameghino, 1904 (Mammalia, Marsupialia, Didelphidae). Su significación filogenética, estratigráfica y adaptativa en el Neógeno del Cono Sur Sudamericano. Estudios geológicos, 52(5–6): 327–359.
36 - Esteban, G., Nasif, N., & Georgieff, S. M. 2014. Cronobioestratigrafía del Mioceno tardío-Plioceno temprano, Puerta de Corral Quemado y Villavil, provincia de Catamarca, Argentina. Acta geológica lilloana, 165–192.
37 - Bonini, R.A. 2014. Bioestratigrafía y diversidad de los mamíferos del Neógeno de San Fernando y Puerta de Corral Quemado (Catamarca, Argentina). (Doctoral dissertation), Universidad Nacional de La Plata.
38 - Gaudin, T.J., & Branham, D.G. 1998. The phylogeny of the Myrmecophagidae (Mammalia, Xenarthra, Vermilingua) and the relationship of Eurotamandua to the Vermilingua. Journal of Mammalian Evolution, 5(3): 237–265.
39 - Cerdeño, E., & Contreras, V.H. 2000. El esqueleto postcraneal de Hemihegetotherium (Hegetotheriidae, Notoungulata) del Mioceno superior de Puchuzum, San Juan, Argentina. Revista Española de Paleontología, 15: 171–179.
40 - Cerdeño, E., & Montalvo, C. 2001. Los Mesotheriidae (Notoungulata) del Mioceno superior de La Pampa, Argentina. Revista Española de Paleontología, 16: 63–75.
41 - Cerdeño, E. 2018. Updated synthesis of South American Mesotheriidae (Notoungulata) with emphasis on west-central Argentina. Revue De Paléobiologie, 37(2): 421–431.
42 - Pérez, M.E., Deschamps, C.M., & Vucetich, M.G. 2018. Diversity, phylogeny and biogeography of the South American ‘cardiomyine’ rodents (Hystricognathi, Cavioidea) with a description of two new species. Papers in Palaeontology, 4(1): 1–19.
43 - Deschamps, C.M., Vieytes, E.C., Olivares, A.I., & Vucetich, M.G. 2009. Primer registro de Cardiatherium chasicoense (Rodentia, Hydrochoeridae) fuera del área pampeana (Argentina) y su valor bioestratigráfico. Ameghiniana, 46: 295–305.
44 - Cerdeño, E., Pérez, M.E., Deschamps, C.M., & Contreras, V.H. 2019. A new capybara from the late Miocene of San Juan Province, Argentina, and its phylogenetic implications. Acta Palaeontologica Polonica, 64(1): 199–212.
45 - Madozzo-Jaén, M. C. 2019. Systematic and phylogeny of Prodolichotis prisca (Caviidae, Dolichotinae) from the Northwest of Argentina (late Miocene-early Pliocene): Advances in the knowledge of the evolutionary history of maras. Comptes Rendus Palevol, 18(1), 33–50.
46 - Bonini, R.A., Miño-Boilini, A.R., Brandoni, D. & Georgieff, S.M. in press. New data on the diversity and chronology of late Neogene sloths (Xenarthra, Folivora) from the Villavil-Quillay Basin, Catamarca, Argentina. Historical Biology.
47 - Bonini, R., & Brandoni, D. 2015. Pyramiodontherium Rovereto (Xenarthra, Tardigrada, Megatheriinae) from the Early Pliocene of San Fernando, Catamarca Province, Argentina. Ameghiniana, 52(6): 647–655.
48 - Madozzo-Jaén, M.C., & Pérez, M.E. 2017. The most ancient caviine rodent (Hystricognathi, Cavioidea) comes from the late Miocene of Northwest Argentina (South America). Historical Biology, 29(3): 376–383.
49 - Verzi, D.H., Deschamps, C.M., & Vucetich, M.G. 2002. Sistemática y antigüedad de Paramyocastor diligens (Ameghino, 1888) (Rodentia, Caviomorpha, Myocastoridae). Ameghiniana, 39(2): 193–200.
50 - Nasif, N.L., Esteban, G., Georgieff, S.M., Ibañez, L., & Spagnuolo, C.M. 2019 Biocronoestratigrafía y paleoambientes del Mioceno tardío de Catamarca, Tucumán y Santiago del Estero, Argentina. In: N. Nasif, G. Esteban, J. Chiesa, A. Zurita, & S. Georgieff(eds), Mioceno al Pleistoceno del centro y norte de Argentina. Opera Lilloana, 52: 229–251.
51 - Montalvo, C.I., Tomassini, R.L., Sostillo, R., Cerdeño, E., Verzi, D.H., Visconti, G., Folguera, A., & Schmidt, G.I. 2019. A Chasicoan (late Miocene) vertebrate assemblage from Cerro Azul Formation, central Argentina. Geomorphological and biochronological considerations. Journal of South American Earth Sciences, 95: 102218.
52 - Sostillo, R., Montalvo, C.I., Cerdeño, E., Schmidt, G.I., Folguera, A., & Cardonatto, M.C. in press. Updated knowledge on the Notoungulata (Mammalia) from the late Miocene Cerro Azul Formation, La Pampa Province, Argentina. Historical Biology: 1–19. https://doi.org/10.080/08912963.2019.1689239
53 - Nicoli, L. 2017. Evidence of the presence of Lepidobatrachus (Anura, Ceratophryidae) in the Neogene of the Pampa Province, Argentina. Ameghiniana, 54: 700−705.
54 - Nicoli, L. 2019. The fossil record of Ceratophrys Wied-Neuwied (Anura: Ceratophryidae): a revision and update of fossil South American horned frogs. Zootaxa, 4658(1): 37–68.
55 - Scanferla, A., & Agnolin, F. 2015. Nuevos aportes al conocimiento de la herpetofauna de la Formación Cerro Azul (Mioceno superior), provincia de La Pampa, Argentina. Papéis avulsos de Zoologia, 55: 323−333.
56 - Brizuela, S. 2010. Los lagartos continentales fósiles de la Argentina (excepto Iguania). (Doctoral dissertation), Universidad Nacional de La Plata.
57 - Goin, F., Montalvo, C.I., & Visconti, G., 2000. Los Marsupiales (Mammalia) del Mioceno superior de la Formación Cerro Azul (provincia de La Pampa, Argentina). Estudios Geológicos, 56: 101–126.
58 - Cenizo, M.M., Tambussi, C.P, & Montalvo, C.I. 2012. Late Miocene continental birds from the Cerro Azul Formation in the Pampean región (centra-southern Argentina). Alcheringa, 36: 47–68.
59 - Forasiepi, A.M., Goin, F., & Martinelli, A.G. 2009. Contribution to the knowledge of the Sparassocynidae (Mammalia, Metatheria, Didelphoidea), with comments on the age of the Aisol Formation (Neogene), Mendoza Province, Argentina. Journal of Vertebrate Paleontology, 29(4): 1252–1263.
60 - Montalvo, C.I. 2004. Paleobiología de la asociación faunística de Caleufú (La Pampa, Formación Cerro Azul, Mioceno superior-Plioceno inferior) a través de análisis tafonómicos. (Doctoral dissertation), Universidad Nacional de La Plata, 251 pp.
61 - Urrutia, J., Montalvo, C.I., & Scillato-Yané, G.J. 2008. Dasypodidae (Xenarthra, Cingulata) de la Formación Cerro Azul (Mioceno tardío) de la provincia de La Pampa, Argentina. Ameghiniana 45(2): 289–302.
62 - Soria, M.F. 1986. Huayqueriana Kraglievich, 1934, género de Macraucheniidae (Litopterna) de edad Huayqueriense (Mioceno Tardío). Aspectos evolutivos vinculados. IV Congreso Argentino de Paleontología y Bioestratigrafía, Actas: 157–164.
63 - Schmidt, G.I., Sostillo, R., & Montalvo, C.I. 2017. Primeros registros de Macraucheniinae (Litopterna, Macraucheniidae) de la Formación Cerro Azul (Mioceno tardío), La Pampa, Argentina. Ameghiniana, 54(4): R47.
64 - Deschamps, C.M., Vucetich, M.G., Montalvo, C.I., & Zárate, M. A. 2013. Capybaras (Rodentia, Hydrochoeridae, Hydrochoerinae) and their bearing in the calibration of the late Miocene-Pliocene sequences of South America. Journal of South American Earth Sciences, 48: 145–158.
65 - Vucetich, M.G., Deschamps, C.M., Vieytes, E.C., & Montalvo, C.I. 2014. Late Miocene capybaras from Argentina: skull anatomy, taxonomy, evolution, and biochronology. Acta Palaeontologica Polonica, 59: 517–535.
66 - Verzi, D.H., Montalvo, C.I., & Deschamps, C.M., 2008. Biostratigraphy and biochronology of the Late Miocene of central Argentina: evidence from rodents and taphonomy. Geobios 41: 145e155.
67 - Rasia et al. Andean Geology, in press.
68 - Verzi, D.H., Vieytes, E.C., & Montalvo, C.I. 2011. Dental evolution in Neophanomys (Rodentia, Octodontidae) from the late Miocene of central Argentina. Geobios, 44(6): 621–633.
69 - Montalvo, C.I., Tomassini, R.L., & Sostillo, R. 2016. Leftover prey remains: a new taphonomic mode from the Late Miocene Cerro Azul Formation of Central Argentina. Lethaia, 49(2): 219–230.
70 - Domingo, L., Tomassini, R.L., Montalvo, C.I., Sanz–Pérez, D., & Alberdi, M.T. 2020. The Great American Biotic Interchange revisited: a new perspective from the stable isotope record of Argentine Pampas fossil mammals. Scientific reports, 10(1): 1–10.
71 - Albino, A.M., Brizuela S., & Montalvo, C.I. 2006. New Tupinambis remains from the Late Miocene of Argentina and a review of the South American Miocene teiids. Journal of Herpetology, 40(1): 206–213.
72 - Verzi, D.H., Montalvo, C.I. & Vucetich, M.G. 1991. Nuevos restos de Xenodontomys simpsoni Kraglievich y la sistemática de los más antiguos Ctenomyinae (Rodentia, Octodontidae). Ameghiniana, 28: 325–331.
73 - Verzi, D.H., & Montalvo, C.I. 2008. The oldest South American Cricetidae (Rodentia) and Mustelidae (Carnivora): late Miocene faunal turnover in central Argentina and the Great American Biotic Interchange. Palaeogeography, Palaeoclimatology, Palaeoecology, 267(3–4): 284–291.
74 - Madozzo-Jaén, M.C., Pérez, M.E., Montalvo, C., & Tomassini, R.L. 2018. Systematic review of Neocavia from the Neogene of Argentina: Phylogenetic and evolutionary implications. Acta Palaeontologica Polonica, 63(2), 241–260.
75 - Barbière F. 2019. Estudio de la diversidad de sigmodontinos (Mammalia, Rodentia) plio-pleistocénicos de Argentina, con énfasis en la tribu Phyllotini. (Doctoral dissertation), Universidad Nacional de Tucumán.
76 - Bondesio, P., Laza, J.H., Scillato Yané, G., Tonni, E.P., & Vucetich, M.J. 1980. Estado actual del conocimiento de los vertebrados de la Formación Arroyo Chasicó (Plioceno temprano) de la provincia de Buenos Aires. II Congreso Argentino de Paloentología y Bioestratigrafía y I Congreso Latinoamericano de Paleontología, Actas, 3: 101–127.
77 - Acosta-Hospitaleche, C. 2002. New record of Hermosiornithinae (Cariamidae) from the early-late Miocene (Chasicoan) of Argentina. Ameghiniana, 39(2): 251–254.
78 - De Mendoza, R.S., & Picasso, M.B.J. in press. A teratorn (Aves: Teratornithidae) from the early late Miocene of Buenos Aires, Argentina. Historical Biology: 6 pp. DOI: 10.1080/08912963.2019.1634706
79 - Abello, M.A. 2007. Sistematica y bioestratigrafía de los Paucituberculata (Mammalia, Marsupialia) del Cenozoico de America del Sur. (Doctoral dissertation), Universidad Nacional de La Plata, 381 pp.
80 - Reig, O.A. 1957. Nota previa sobre los marsupiales de la Formación Chasicó. Ameghiniana, 1(3): 27–31.
81 - García-López, D.A., & Babot, M.J. 2015. A late Miocene Argyrolagidae (Mammalia, Metatheria, Bonapartheriiformes) from northwestern Argentina. Ameghiniana, 52(3): 314–323.
82 - Forasiepi, A.M., Goin, F.J., & Martino, V. 2003. Una nueva especie de Lycopsis (Metatheria, Prothylacyninae) de la Formación Arroyo Chasicó (Mioceno Tardío) de la provincia de Buenos Aires. Ameghiniana, 40(2): 249–253.
83 - Scillato-Yané, G.J. 1977. Notas sobre los Dasypodidae (Mammalia, Edentata) del Plioceno del territorio argentino. Los restos de edad Chasiquense (Plioceno inferior) del sur de la Provincia de Buenos Aires. Ameghiniana, 14(1-4): 133–144.
84 - Barasoain, D., Tomassini, R.L., Zurita, A.E., Montalvo, C.I., & Superina, M. 2019. A new fairy armadillo (Cingulata, Chlamyphorinae) from the upper Miocene of Argentina: first fossil record of the most enigmatic Xenarthra. Journal of Vertebrate Paleontology, 39(5): DOI: 10.1080/02724634.2019.1716778
85 - Scillato-Yané, G.J., Carlini, A.A., Vizcaíno, S.F., & Ortiz Jaureguizar, E. 1995. Los xenarthros. In: M.T. Alberdi, G. Leone, & E.P. Tonni (eds.), Evolución biológica y climática de la región pampeana durante los últimos cinco millones de años. Un ensayo de correlación con el Mediterráneo occidental. Museo Nacional de Ciencias Naturales (Madrid), Monografías, 12: 311–337.
86 - Góis, F., Scillato-Yané, G.J., Carlini, A.A., & Guilherme, E. 2013. A new species of Scirrotherium Edmund & Theodor, 1997 (Xenarthra, Cingulata, Pampatheriidae) from the late miocene of South America. Alcheringa, 37(2): 177–188.
87 - Pascual, R. 1965. Los Toxodontidae (Toxodonta, Notoungulata) de la Formación Arroyó Chasicó (Plioceno inferior) de la provincia de Buenos Aires. Características geológicas. Ameghiniana, 4(4): 101–111.
88 - Scillato-Yané, G.J. 1979. Nuevo Nothrotheriinae (Edentata, Tardigrada) de Edad Chasiquense (Plioceno temprano) del sur de la provincia de Buenos Aires (Argentina). Su importancia bioestratigráfica, filogenética y paleobiogeográfica. VII Congreso Geológico Argentino, Actas, 2: 449–457.
89 - Brandoni, D. 2014. “Xyophorus” sp. en el Mioceno Medio de Chubut: implicancias sistemáticas, biogeográficas y biocronológicas del registro de un Nothrotheriinae en el Neógeno de la Argentina. Ameghiniana, 51(2): 94–105.
90 - Brandoni, D., & De Iuliis, G. 2007. A new genus for the Megatheriinae (Xenarthra, Tardigrada, Megatheriidae) from the Arroyo Chasicó Formation (Upper Miocene) of Buenos Aires Province, Argentina. Neues Jahrbuch für Geologie und Paläontologie–Abhandlungen, 244(1): 53–64.
91 - Scillato-Yané, G.J. 1977. Un nuevo Megalonychidae (Edentata, Tardigrada) de Edad Chasiquense (Plioceno temprano) del sur de la provincia de Buenos Aires (Argentina). Su importancia filogenética, bioestratigráfica y paleobiogeográfica. Revista de la Asociación de Ciencias Naturales del Litoral, 8: 45–54.
92 - Brandoni, D. 2009. Descripción anatómica del fémur de Protomegalonyx chasicoensis Scillato-Yané (Mammalia, Xenarthra, Megalonychidae) procedente la Formación Arroyo Chasicó (Mioceno tardío), de la provincia de Buenos Aires, Argentina. Ameghiniana, 46(3): 513–521.
93 - Cerdeño, E. 2000. Los mamíferos de la Formación Arroyo Chasicó (Mioceno Superior), provincia de Buenos Aires, del Museo "J. C. Moyano" de Mendoza. Ameghiniana, 37(4): 503–508.
94 - Croft, D.A. 2016. Horned armadillos and rafting monkeys: the fascinating fossil mammals of South America, 320 p. Bloomington, Indiana University Press.
95 - Cerdeño, E., & Bond, M. 1998. Taxonomic revision and phylogeny of Paedotherium and Tremacyllus (Pachyrukhinae, Hegetotheriidae, Notoungulata) from the Late Miocene to the Pleistocene of Argentina. Journal of Vertebrate Paleontology, 18(4): 799–811.
96 - Cerdeño, E. 2003. Neobrachytherium ullumense (Proterotheriidae, Litopterna) en el Mioceno Superior de la Provincia de Buenos Aires (Argentina). Ameghiniana, 40(3): 505–508.
97 - Schmidt, G.I., & Ferrero, B.S. 2014. Taxonomic reinterpretation of Theosodon hystatus Cabrera and Kraglievich, 1931 (Litopterna, Macraucheniidae) and phylogenetic relationships of the family. Journal of Vertebrate Paleontology, 34(5): 1231–1238.
98 - Pascual, R. 1962. Un nuevo Caviinae (Rodentia, Caviidae) de la Formación Arroyo Chasicó (Plioceno inferior) de la provincia de Buenos Aires. Ameghiniana, 2(9): 169–174.
99 - Pascual, R., & Bondesio, P. 1968. Los Cardiatherilnae (Rodentia, Caviomorpha) de la Formacion Arroyo Chasico (Plioceno inferior) de la provincia de Buenos Aires. Ameghiniana, 5(7): 237–251.
100 - Pascual, R. 1967. Los roedores Octodontoidea (Caviomorpha) de la Formación Arroyo Chasicó (Plioceno inferior) de la Provincia de Buenos Aires. Revista del Museo de La Plata, 5(35): 259–282.
101 - Quintana, C.A. 1995. Diversidad y relaciones sistematicas de Chasicomys Pascual, 1967 (Rodentia, Octodontoidea) del Mioceno de Argentina. Boletín de la Sociedad Española de Historia Natural, 90(1-4): 51–58.
102 - Rasia, L.L., & Candela, A.M. 2017. Lagostomus telenkechanum, sp. nov., a new lagostomine rodent (Caviomorpha, Chinchillidae) from the Arroyo Chasicó Formation (late Miocene; Buenos Aires Province, Argentina). Journal of Vertebrate Paleontology, 37(1): e1239205.
103 - Pascual, R. 1961. Un nuevo Cardiomyinae (Rodentia, Caviidae) de la Formación Arroyo Chasicó (Plioceno inferior) de la provincia de Buenos Aires. Ameghiniana, 2(4): 61–72.
104 - Pérez, M.E., Vucetich, M.G., & Deschamps, C.M. 2014. Mandibular remains of Procardiomys martinoi Pascual, 1961 (Hystricognathi, Cavioidea) from the Arroyo Chasicó Formation (early late Miocene) of Argentina: anatomy and the phylogenetic position of the genus within Caviidae. Historical Biology, 26(1): 16–25.
105 - Pardiñas, U.F., Prevosti, F.J., Voglino, D., & Cenizo, M. 2017. A controversial unit within the argentine neogene: the “Irenean” fauna. Ameghiniana, 54(6): 655–680.
106 - De la Fuente, M.S. 1992. Las tortugas Chelidae del Terciario superior y Cuaternario del territorio argentino. Ameghiniana, 29(3): 211–229.
107 - Tambussi, C.P. 1998. Nuevo Anatidae (Aves: Anseriformes) del Plioceno de la región pampeana, Argentina. Bolletí de la Societat d'Història Natural de les Balears, 41: 19–25.
108 - Beilinson, E., Gasparini, G.M., Tomassini, R.L., Zárate, M.A., Deschamps, C M., Barendregt, R.W., & Rabassa, J. 2017. The Quequén Salado river basin: Geology and biochronostratigraphy of the Mio-Pliocene boundary in the southern Pampean plain, Argentina. Journal of South American Earth Sciences, 76: 362–374.
109 - Deschamps, C.M., & Tomassini, R.L. 2016. Late Cenozoic vertebrates from the southern Pampean Region: systematic and bio-chronostratigraphic update. In: M. Martínez, & D. Olivera (eds), Palinología del Meso-Cenozoico de Argentina - Volumen en homenaje a Mirta Elena Quattrocchio. Publicación Electrónica de la Asociación Paleontológica Argentina 16 (2): 202–225.
110 - Nicoli, L. 2015. New fossil species of the extant genus Lepidobatrachus (Anura, Ceratophryidae) from the Late Miocene-Early Pliocene of central Argentina. Journal of Vertebrate Paleontology, 35(5): e981636, 9pp.
111 - Tomassini, R.L., Montalvo, C.I., Deschamps, C.M., & Manera, T. 2013. Biostratigraphy and biochronology of the Monte Hermoso Formation (early Pliocene) at its type locality, Buenos Aires Province, Argentina. Journal of South American Earth Sciences, 48: 31–42.
112 - Goin, F. J. 1991. Los Didelphoidea (Mammalia, Marsupialia) del Cenozoico tardío de la Región Pampeana. (Doctoral dissertation), Universidad Nacional de La Plata. 327 pp.
113 - Simpson, G.G. 1971. Evolution of Marsupials in South-America. Anais da Academia Brasileira de Ciencias, 43: 103.
114 - Forasiepi, A.M., & Carlini, A.A. 2010. A new thylacosmilid (Mammalia, Metatheria, Sparassodonta) from the Miocene of Patagonia, Argentina. Zootaxa, 2552: 55–68.
115 - Barbière, F., Ortiz, P.E., & Pardiñas, U.F. 2019. The oldest sigmodontine rodent revisited and the age of the first South American cricetids. Journal of Paleontology, 93(2): 368–384.
116 - Mones, A. 1980. Sobre una colección de vertebrados fósiles de Monte Hermoso (Plioceno superior), Argentina, con la descripción de una nueva especie de Marmosa (Marsupialia: Didelphidae). Comunicaciones Paleontológicas del Museo de Historia Natural de Montevideo, 8(1): 159–169.
117 - Ameghino, F. 1889. Contribución al conocimiento de los mamíferos fósiles de la República Argentina. Academia Nacional de Ciencias, 1–1027.
118 - Kraglievich, L. 1932. Diagnosis de nuevos géneros y especies de roedores cávidos y eumegámidos fósiles de la Argentina: rectificación genérica de algunas especies conocidas y adiciones al conocimiento de otras. Imprenta y Casa Editora.
119 - Cenizo, M., Soibelzon, E., & Magnussen Saffer, M. 2016. Mammalian predator-prey relationships and reoccupation of burrows in the Pliocene of the Pampean Region (Argentina): new ichnological and taphonomic evidence. Historical Biology, 28(8): 1026–1040.
120 - Pérez-Ben, C.M., Gómez, R.O., & Báez, A.M. 2019. A new Pliocene true toad (Anura: Bufonidae): first record of an extinct species from South America. Journal of Vertebrate Paleontology, 39(1): e1576183.
121 - Brizuela, S., & Albino, A. 2012. Los reptiles escamosos del Plioceno de la costa atlántica entre Mar del Plata y Miramar, provincia de Buenos Aires, Argentina. Revista del Museo Argentino de Ciencias Naturales, nueva serie, 14(1): 47–56.
122 - Tambussi, C.P., & Degrange, F.J. 2013. South American and Antarctic continental cenozoic birds: paleobiogeographic affinities and disparities. Springer, Dordrecht and London, 124 pp.
123 - Degrange, F.J., Taglioretti, M.L., Brito, G.R.R., Scaglia, F., & Tambussi, C.P. 2019. New remains of Dryornis pampeanus, a fossil cathartid from the Pliocene of Buenos Aires, Argentina. Publicación Electrónica de la Asociación Paleontológica Argentina, 19(1): R45.
124 - Degrange, F.J., Tambussi, C.P., Taglioretti, M.L., Dondas, A., & Scaglia, F. 2015. A new Mesembriornithinae (Aves, Phorusrhacidae) provides new insights into the phylogeny and sensory capabilities of terror birds. Journal of Vertebrate Paleontology, 35(2): e912656.
125 - Tambussi, C.P., 1995. Las Aves. In: M.T. Alberdi, G. Leone, & E.P. Tonni (eds.), Evolución biológica y climática de la región pampeana durante los últimos cinco millones de años. Un ensayo de correlación con el Mediterráneo occidental. Museo Nacional de Ciencias Naturales (Madrid), Monografías, 12: 145– 159.
126 - Vizcaíno, S.F., Fariña, R.A., Zárate, M.A., Bargo, M.S., & Schultz, P. 2004. Palaeoecological implications of the mid-Pliocene faunal turnover in the Pampean Region (Argentina). Palaeogeography, Palaeoclimatology, Palaeoecology, 213(1–2): 101–113.
127 - Tonni, E.P., Alberdi, M.T., Prado, J., Bargo, M.S., & Cione, A.L. 1992. Changes of mammal assemblages in the Pampean region (Argentina) and their relation with the Plio-Pleistocene boundary. Palaeogeography, Palaeoclimatology, Palaeoecology, 95(3–4): 179–194.
128 - Zurita, A.E., Taglioretti, M., Reyes, M.D.L., Oliva, C., & Scaglia, F. 2016. First Neogene skulls of Doedicurinae (Xenarthra, Glyptodontidae): morphology and phylogenetic implications. Historical Biology, 28(3): 423–432.
129 - Zurita, A.E., Oliva, C., Dondas, A., Soibelzon, E., & Isla, F. 2011. El registro más completo de un Hoplophorini (Xenarthra: Glyptodontidae) para los Pisos/Edades Chapadmalalense-Marplatense (Plioceno tardío-Pleistoceno temprano). Revista del Museo Argentino de Ciencias Naturales, nueva serie, 13(1): 69–75.
130 - Zamorano, M., Taglioretti, M., Zurita, A.E., Scillato-Yané, G.J. & Scaglia, F. 2014. El registro más antiguo de Panochthus (Xenarthra, Glyptodontidae). Estudios Geológicos , 70(1): e004 doi: 10.3989/egeol.41443.289.
131 - Cione, A.L., Gasparini, G.M., Soibelzon, E., Soibelzon, L.H., & Tonni, E.P. 2015. The Great American Biotic Interchange: a South American perspective. Springer Netherlands. 97 pp.
132 - Taglioretti, M., Miño Boilini, Á.R., Scaglia, F., & Dondas, A. 2014. Presencia de Proscelidodon patrius (Xenarthra, Scelidotheriinae) en la Formación Chapadmalal (Plioceno superior), Mar del Plata, Buenos Aires, Argentina: implicancias bioestratigráficas. Ameghiniana, 51(5): 420–427.
133 - Bond, M., Cerdeño, E., & López, G. 1995. Los ungulados nativos de América del Sur. In: M.T. Alberdi, G. Leone, & E.P. Tonni (eds.), Evolución biológica y climática de la región pampeana durante los últimos cinco millones de años. Un ensayo de correlación con el Mediterráneo occidental. Museo Nacional de Ciencias Naturales (Madrid), Monografías, 12: 257–277.
134 - Villafañe, A.L., Ortiz Jaureguizar, E. & Bond, M. 2006. Cambios en la riqueza taxonómica y en las tasas de primera y última aparición de los Proterotheriidae (Mammalia, Litopterna) durante el Cenozoico. Estudios Geológicos, 62: 155–166.
135 - Cione, A.L., & Tonni, E.P. 2005. Bioestratigrafía basada en mamíferos del Cenozoico superior de la provincia de Buenos Aires, Argentina. Geología y recursos minerales de la provincia de Buenos Aires, 11: 183–200.
136 - Quintana, C. 1997. El roedor Dolicavia minuscula (Caviomorpha, Caviidae) del Plioceno superior de la provincia de Buenos Aires, Argentina. Historia Animalium, 3: 55–71.
137 - Vucetich, M.G., & Verzi, D.H. 1995. Los roedores caviomorfos. In: M.T. Alberdi, G. Leone, & E.P. Tonni (eds.), Evolución biológica y climática de la región pampeana durante los últimos cinco millones de años. Un ensayo de correlación con el Mediterráneo occidental. Museo Nacional de Ciencias Naturales (Madrid), Monografías, 12: 213–225.
138 - Olivares, A.I., & Verzi, D.H. 2015. Systematics, phylogeny and evolutionary pattern of the hystricognath rodent Eumysops (Echimyidae) from the Plio-Pleistocene of southern South America. Historical Biology, 27(8): 1042–1061.
139 - Rasia, L.L., & Candela, A.M. 2017. Systematic Revision of the Vizcachas (Rodentia, Caviomorpha, Chinchillidae) from the Chapadmalal Formation, Late Pliocene of Buenos Aires Province, Argentina. Ameghiniana, 54(1): 50–69.
140 - Quintana, C. 1996. Diversidad del roedor Microcavia (Caviomorpha, caviidae) de América del sur. Mastozoología Neotropical, 3(1): 63–86.
141 - Pardiñas, U.F.J., D'Elía, G., & Ortiz, P.E. 2002. Sigmodontinos fosiles (Rodentia, Muroidea, Sigmodontinae) de América del Sur: estado actual de su conocimiento y prospectiva. Mastozoología Neotropical, 9: 209–252.
142 - Berman, W.D. 1994. Los carnívoros continentales (Mammalia, Carnivora) del Cenozoico en la provincia de Buenos Aires. (Doctoral dissertation), Universidad Nacional de La Plata, 413 pp.
143 - Goin, F.J., Zimicz, N., de los Reyes, M., Soibelzon, L. 2009. A new large didelphid of the genus Thylophorops (Mammalia: Didelphimorphia: Didelphidae), from the late Tertiary of the Pampean Region (Argentina). Zootaxa, 2005: 35–46.
144 - Zurita, A.E., Soibelzon, E., Scillato-Yane, G.J., & Cenizo, M. 2009. The earliest record of Neuryurus Ameghino (Mammalia, Glyptodontidae, Hoplophorinae). Alcheringa, 33(1): 49–57.
145 - Zurita, A.E., Taglioretti, M., Zamorano, M., Scillato-Yane, G.J., Luna, C., Boh, D., & Magnussen Saffer, M. 2013. A new species of Neosclerocalyptus Paula Couto (Mammalia: Xenarthra: Cingulata): the oldest record of the genus and morphological and phylogenetic aspects. Zootaxa, 3721(4): 387–398.
146 - Quinteros, R.B., Behrensmeyer, A.K., & Ormazábal, G.C. 2004. Paleoclima y evolución faunística en el Plio–Pleistoceno de África y América del Sur. Ameghiniana, 41(4): 641–649.
147 - Verzi, D.H., & Quintana, C.A. 2005. The caviomorph rodents from the San Andrés Formation, east-central Argentina, and global Late Pliocene climatic change. Palaeogeography, Palaeoclimatology, Palaeoecology, 219(3-4): 303–320.
148 - Reig, O.A. 1987. An assessment of the systematics and evolution of the Akodontini, with the description of new fossil species of Akodon (Cricetidae: Sigmodontinae). Fieldiana: Zoology, new series, 39: 347–399.
149 - Pardiñas, U.F., & Barbière, F. 2018. Taxonomic status of Wiedomys marplatensis, an enigmatic fossil cricetid (Rodentia, Sigmodontinae): neither Wiedomys nor Wiedomyini. Mammalia, 82(1): 99–105.
150 - Prevosti, F.J., & Forasiepi, A.M. 2018. Evolution of South American Mammalian Predators During the Cenozoic: Paleobiogeographic and Paleoenvironmental Contingencies. Springer International Publishing, 196 pp.
151 - Pardiñas, U. F. J. 1997. Un nuevo sigmodontino (Mammalia: Rodentia) del Plioceno de Argentina y consideraciones sobre el registro fósil de los Phyllotini. Revista Chilena de Historia Natural, 70(4): 543–555.
152 - Quintana, C. A. 1994. Notas para una actualización del conocimiento de la fauna de la “Formación” San Andrés (Pleistoceno Inferior), provincia de Buenos Aires. Ameghiniana, 31(4): 331–332.
153 - Gasparini, G.M., & Ubilla, M. 2011. Platygonus sp.(Mammalia: Tayassuidae) in Uruguay (Raigón? Formation; Pliocene-early Pleistocene), comments about its distribution and palaeoenvironmental significance in South America. Journal of Natural History, 45(45–46): 2855–2870.
154 - Cione, L.A. & Tonni, E.P. 1995. Chronostratigraphy and “Land Mammal Ages” in the Cenozoic of Southern South America: principles, practices, and the “Uquian” Problem. Journal of Paleontology, 69: 135–159.
155 - Alberdi, M.T., Cartelle, C., & Prado, J.L. 2003. El registro pleistoceno de Equus (Amerhippus) e Hippidion (Mammalia, Perissodactyla) de Brasil. Consideraciones paleoecológicas y biogeográficas. Ameghiniana, 40(2): 173–196.
156 - Kihn, R.G. 2009. Análisis de la diversidad de los representantes de la familia Abrocomidae (Rodentia) en la Formación Cerro Azul (Mioceno tardío, La Pampa). Undergraduate thesis. Univesidad Nacional de La Pampa, 70 pp.
157 - Montalvo, C.I., Miño-Boilini, Á. R., Sostillo, R., Cerdeño, E., Cardonatto, M. C., & Bonini, R.A. (2020). The Scelidotheriinae Proscelidodon gracillimus (Xenarthra: Mylodontidae) from the Cerro Azul Formation (late Miocene), Argentina: Ontogenetic variability and taxonomy. Journal of South American Earth Sciences, 102754.
158 - Madozzo-Jaén, M.C., Pérez, M.E. & Deschamps, C.M. in press. The oldest species of Dolichotis (Rodentia, Hystricognathi) from the Pliocene of Argentina: redescription and taxonomic status of "Orthomyctera" chapalmalense. Journal of Mammalian Evolution.
(*1) - F. Pujós pers. obs.
(*2) - P. Ortiz pers. obs.
