# Supplementary material for: New radiometric 40Ar–39Ar dates and faunistic analyses refine evolutionary dynamics of Neogene vertebrate assemblages in southern South America
Source: Sci Rep. 2021 May 10;11:9830. doi: 10.1038/s41598-021-89135-1 (PMC8110973; doi:10.1038/s41598-021-89135-1)
Supplement: Supplementary file 3 — Supplementary Information 3. [file 41598_2021_89135_MOESM3_ESM.xlsx]

## Sheet: Non Grouped
Supplementary Dataset S2. Databases of taxonomic groups, diet and body size of each taxa per every fauna and grouped faunas of the Pampean Region. Chap: Chapadmalal Fm; Chas: Arroyo Chasicó Fm; CAChas: Cerro Azul Fm, Chasicoan fauna; CAHLo: Cerro Azul Fm, lower "Huayquerian" fauna; CAHUp: Cerro Azul Fm, upper "Huayquerian" fauna; CACal: Cerro Azul Fm, Caleufú fauna; MH: Monte Hermoso Fm; Older: t…
																				References
Class	Order	Family/Superfamily	Taxa	Older	Chas	CAChas	CAHLo	CAHUp	CACal	QSLo	MH	QSUp	Chap	Voro	SAnd	Younger	Group	Size	Diet	Size	Diet
Mammalia	Artiodactyla	Tayassuidae	Platygonus chapadmalensis	0	0	0	0	0	0	0	0	0	1	1	0	0	10	IV	4	28	49, 100
Mammalia	Artiodactyla	Tayassuidae	Platygonus marplatensis	0	0	0	0	0	0	0	0	0	1	1	1	0	10	IV	4	28	49, 100
Mammalia	Artiodactyla	Tayassuidae	Platygonus scagliai	0	0	0	0	0	0	0	0	0	0	0	1	0	10	IV	4	28	49, 100
Mammalia	Carnivora	Canidae	Lycalopex	0	0	0	0	0	0	0	0	0	0	0	1	1	9	III	1	3	3
Mammalia	Carnivora	Canidae	Lycalopex cultridens	0	0	0	0	0	0	0	0	0	0	1	0	0	9	III	1	3	3
Mammalia	Carnivora	Mustelidae	Galictis	0	0	0	0	0	0	0	0	0	0	0	1	1	9	III	1	3	3
Mammalia	Carnivora	Mustelidae	Galictis sorgentinii	0	0	0	0	0	0	0	0	0	0	1	0	0	9	III	1	3	3
Mammalia	Carnivora	Procyonidae	Chapalmalania	0	0	0	0	0	0	0	0	0	0	1	0	0	9	IV	2	3	3
Mammalia	Carnivora	Procyonidae	Chapalmalania ortognatha	0	0	0	0	0	0	0	0	0	1	0	0	0	9	IV	2	3	3
Mammalia	Carnivora	Procyonidae	Cyonasua	0	0	0	1	1	1	1	0	1	1	1	1	1	9	IV	2	3	3
Mammalia	Carnivora	Procyonidae	Cyonasua clausa	0	0	0	0	0	0	0	1	0	0	0	0	0	9	IV	2	3	3
Mammalia	Carnivora	Procyonidae	Cyonasua lutaria	0	0	0	0	0	0	0	0	0	1	0	0	0	9	IV	2	3	3
Mammalia	Cingulata	Chlamyphoridae	“Eutatus” praepampaeus	0	0	0	0	0	0	0	1	0	0	0	0	0	3	IV	4	*10, 18, 19	94
Mammalia	Cingulata	Chlamyphoridae	Aspidocalyptus castroi	0	0	0	1	0	0	0	0	0	0	0	0	0	3	V	3	113	15
Mammalia	Cingulata	Chlamyphoridae	Chaetophractus villosus	0	0	0	0	0	0	0	0	0	1	1	1	0	3	III	2	8	8
Mammalia	Cingulata	Chlamyphoridae	Chasicotatus ameghinoi	0	1	1	1	1	1	0	0	0	0	0	0	0	3	III	2	9	*5, 11
Mammalia	Cingulata	Chlamyphoridae	Chlamyphractus dimartinoi	0	1	0	0	0	0	0	0	0	0	0	0	0	3	II	2	10	*5, 11
Mammalia	Cingulata	Chlamyphoridae	Chorobates recens	0	0	0	0	0	0	0	1	1	1	1	0	0	3	III	2	12	*5, 11
Mammalia	Cingulata	Chlamyphoridae	Chorobates villosissimus	0	0	1	1	1	1	1	1	0	0	0	0	0	3	III	2	12, 113	*5, 11
Mammalia	Cingulata	Chlamyphoridae	Coscinocercus	0	0	0	1	0	0	0	0	0	0	0	0	0	3	V	3	113	15
Mammalia	Cingulata	Chlamyphoridae	Doellotatus chapadmalensis	0	0	0	1	1	1	1	1	1	1	1	0	0	3	III	2	13	*5, 11
Mammalia	Cingulata	Chlamyphoridae	Doellotatus inornatus	0	0	1	1	1	1	1	1	0	0	0	0	0	3	III	2	13	*5, 11
Mammalia	Cingulata	Chlamyphoridae	Eleutherocercus antiquus	0	0	0	0	0	0	0	1	1	1	0	0	0	3	VII	3	14	15
Mammalia	Cingulata	Chlamyphoridae	Eosclerocalyptus	0	0	0	0	1	1	1	0	0	0	0	0	0	3	V	3	16	15
Mammalia	Cingulata	Chlamyphoridae	Eosclerocalyptus lineatus	0	0	0	0	0	0	0	1	1	1	0	0	0	3	V	3	16	15
Mammalia	Cingulata	Chlamyphoridae	Eosclerocalyptus tapinocephalus	0	0	0	1	0	0	0	0	0	0	0	0	0	3	V	3	16	15
Mammalia	Cingulata	Chlamyphoridae	Epipeltephilus kanti	0	1	0	0	0	0	0	0	0	0	0	0	0	3	IV	2	17	*7, 98
Mammalia	Cingulata	Chlamyphoridae	Eutatus seguini	0	0	0	0	0	0	0	0	0	0	1	1	1	3	IV	4	18, 19	94
Mammalia	Cingulata	Chlamyphoridae	Holozaedyus laevisculptus	0	0	0	0	0	0	0	1	0	0	0	0	0	3	II	2	20	*5, 11
Mammalia	Cingulata	Chlamyphoridae	Hoplophorus	0	0	0	1	0	0	0	0	0	0	0	0	0	3	V	3	114	15
Mammalia	Cingulata	Chlamyphoridae	Kraglievichia	0	0	1	0	0	0	0	0	0	0	0	0	0	3	V	3	21	97
Mammalia	Cingulata	Chlamyphoridae	Kraglievichia paranense	0	1	0	0	0	0	0	0	0	0	0	0	0	3	V	3	21	97
Mammalia	Cingulata	Chlamyphoridae	Macrochorobates	0	0	0	0	0	0	1	0	0	0	0	0	0	3	III	2	13	*5, 11
Mammalia	Cingulata	Chlamyphoridae	Macrochorobates chapadmalalensis	0	0	0	0	1	1	0	1	1	1	1	0	0	3	III	2	13	*5, 11
Mammalia	Cingulata	Chlamyphoridae	Macrochorobates scalabrinii	0	0	1	1	1	0	0	0	0	0	0	0	0	3	III	2	13	*5, 11
Mammalia	Cingulata	Chlamyphoridae	Macroeuphractus morenoi	0	0	0	1	1	1	0	0	0	0	0	0	0	3	IV	1	113	*60, 24
Mammalia	Cingulata	Chlamyphoridae	Macroeuphractus outesi	0	0	0	0	0	0	0	0	0	1	0	0	0	3	V	1	23	*60, 24
Mammalia	Cingulata	Chlamyphoridae	Macroeuphractus retusus	0	0	0	1	1	1	1	1	1	1	0	0	0	3	V	1	23	24
Mammalia	Cingulata	Chlamyphoridae	Neosclerocalyptus castellanosi	0	0	0	0	0	0	0	0	0	0	1	0	0	3	V	3	25	15
Mammalia	Cingulata	Chlamyphoridae	Neuryurus	0	0	0	0	0	0	0	0	0	0	0	1	1	3	V	3	26	15
Mammalia	Cingulata	Chlamyphoridae	Nopachtus cabrerai	0	0	0	0	0	0	0	1	0	0	0	0	0	3	VI	3	27	15
Mammalia	Cingulata	Chlamyphoridae	Palaehoplophorus	1	1	0	0	0	0	0	0	0	0	0	0	0	3	V	3	*47, 16	15
Mammalia	Cingulata	Chlamyphoridae	Palaeodaedicurus antiquus	0	0	0	0	0	0	0	1	0	0	0	0	0	3	VII	3	*8, 28, 68	15
Mammalia	Cingulata	Chlamyphoridae	Pampatherium	0	0	0	0	0	0	0	1	1	1	1	1	1	3	V	3	28	96
Mammalia	Cingulata	Chlamyphoridae	Panochthus	0	0	0	0	0	0	0	0	0	1	0	0	1	3	VII	3	28	15
Mammalia	Cingulata	Chlamyphoridae	Phlyctaenopyga trouessarti	0	0	0	0	0	0	0	1	0	0	0	0	0	3	VI	3	27	15
Mammalia	Cingulata	Chlamyphoridae	Plaina intermedia	0	0	0	0	0	0	0	1	1	1	0	0	0	3	V	3	21	97
Mammalia	Cingulata	Chlamyphoridae	Plohophoroides	0	0	0	0	0	0	0	1	1	0	0	0	0	3	V	3	28	15
Mammalia	Cingulata	Chlamyphoridae	Plohophoroides conterminus	0	0	0	0	0	0	0	0	0	1	0	0	0	3	V	3	28	15
Mammalia	Cingulata	Chlamyphoridae	Plohophorus cuneiformis	0	0	0	0	0	0	0	1	0	0	0	0	0	3	V	3	28	15
Mammalia	Cingulata	Chlamyphoridae	Plohophorus figuratus	0	0	0	0	0	0	0	1	1	1	0	0	0	3	V	3	28	15
Mammalia	Cingulata	Chlamyphoridae	Proeuphractus	0	1	0	0	1	1	0	0	0	0	0	0	0	3	IV	2	29	*5, 11
Mammalia	Cingulata	Chlamyphoridae	Proeuphractus limpidus	1	0	1	1	0	0	0	0	0	0	0	0	0	3	IV	2	*59, 29	*5, 11
Mammalia	Cingulata	Chlamyphoridae	Ringueletia simpsoni	0	0	0	0	0	1	1	1	1	1	0	0	0	3	IV	2	23	*5, 11
Mammalia	Cingulata	Chlamyphoridae	Tolypeutes	0	0	0	0	0	0	0	0	0	1	1	1	1	3	III	2	30	*5, 11
Mammalia	Cingulata	Chlamyphoridae	Trachycalyptus	0	0	0	0	0	0	0	1	1	0	0	0	0	3	VI	3	28	15
Mammalia	Cingulata	Chlamyphoridae	Trachycalyptus chapadmalensis	0	0	0	0	0	0	0	0	0	1	0	0	0	3	VI	3	28	15
Mammalia	Cingulata	Chlamyphoridae	Vetelia perforata	0	1	1	1	0	0	0	0	0	0	0	0	0	3	IV	2	20	*5, 11
Mammalia	Cingulata	Chlamyphoridae	Vetelia puncta	1	1	0	0	0	0	0	0	0	0	0	0	0	3	IV	2	20	*5, 11
Mammalia	Cingulata	Chlamyphoridae	Zaedyus	0	0	0	0	0	0	0	0	0	1	1	1	1	3	II	2	31	*5, 11
Mammalia	Didelphimorphia	Didelphidae	Didelphis crucialis	0	0	0	0	0	0	0	1	1	1	0	0	0	1	II	2	4	4, 5
Mammalia	Didelphimorphia	Didelphidae	Didelphis reigi	0	0	0	0	0	0	0	0	0	1	0	0	0	1	II	2	4	4, 5
Mammalia	Didelphimorphia	Didelphidae	Hesperocynus dogolpolae	0	0	0	1	1	1	0	0	0	0	0	0	0	1	II	1	4	4
Mammalia	Didelphimorphia	Didelphidae	Hyperdidelphys	0	0	0	0	0	1	1	0	0	0	1	1	1	1	II	1	4	4, 5
Mammalia	Didelphimorphia	Didelphidae	Hyperdidelphys dimartinoi	0	0	0	0	0	0	0	0	0	1	0	0	0	1	III	1	4	4, 5
Mammalia	Didelphimorphia	Didelphidae	Hyperdidelphys inexpectata	0	0	0	0	0	0	0	1	1	0	0	0	0	1	II	1	4	4, 5
Mammalia	Didelphimorphia	Didelphidae	Hyperdidelphys parvula	0	0	0	0	0	0	0	1	1	1	0	0	0	1	II	1	4	4, 5
Mammalia	Didelphimorphia	Didelphidae	Hyperdidelphys pattersoni	0	0	0	1	1	0	0	0	0	0	0	0	0	1	II	1	*62, 123, 126	4, 5
Mammalia	Didelphimorphia	Didelphidae	Lestodelphys	0	0	0	0	0	0	0	0	0	0	0	1	1	1	I	1	*2, 6	5
Mammalia	Didelphimorphia	Didelphidae	Lutreolina	0	0	0	1	1	1	1	0	0	0	0	0	0	1	II	1	4	4, 5
Mammalia	Didelphimorphia	Didelphidae	Lutreolina biforata	0	0	0	0	0	0	0	1	0	0	0	0	0	1	II	1	*3, 4	4, 5
Mammalia	Didelphimorphia	Didelphidae	Lutreolina tracheia	0	0	0	0	0	0	0	1	1	1	0	0	0	1	II	1	4	4, 5
Mammalia	Didelphimorphia	Didelphidae	Sparassocynus	0	0	0	0	0	0	0	0	1	0	0	0	0	1	II	1	4	4
Mammalia	Didelphimorphia	Didelphidae	Sparassocynus bahiai	0	0	0	0	0	0	0	1	0	0	0	0	0	1	II	1	4	4
Mammalia	Didelphimorphia	Didelphidae	Sparassocynus derivatus	0	0	0	0	0	0	0	0	0	1	1	0	0	1	II	1	4	4
Mammalia	Didelphimorphia	Didelphidae	Thylamys	0	0	0	0	0	1	1	0	0	0	0	0	0	1	I	2	2	2
Mammalia	Didelphimorphia	Didelphidae	Thylamys contrerasi	0	0	0	0	0	0	0	1	0	0	0	0	0	1	I	2	*11, 2	2
Mammalia	Didelphimorphia	Didelphidae	Thylamys pinei	0	0	0	1	1	0	0	0	0	0	0	0	0	1	I	2	*11, 2	2
Mammalia	Didelphimorphia	Didelphidae	Thylatheridium	0	0	0	0	0	1	1	0	1	0	0	0	0	1	II	1	4	4
Mammalia	Didelphimorphia	Didelphidae	Thylatheridium cristatum	0	0	0	0	0	0	0	0	0	1	0	0	0	1	II	1	4	4
Mammalia	Didelphimorphia	Didelphidae	Thylatheridium hudsoni	0	0	0	1	1	0	0	0	0	0	0	0	0	1	II	1	4	4
Mammalia	Didelphimorphia	Didelphidae	Thylatheridium pascuali	0	0	0	0	0	0	0	1	0	1	0	0	0	1	II	1	4	4
Mammalia	Didelphimorphia	Didelphidae	Thylophorops	0	0	0	0	0	0	0	0	1	0	1	0	0	1	III	2	4	4, 5
Mammalia	Didelphimorphia	Didelphidae	Thylophorops chapalmalensis	0	0	0	0	0	0	0	0	0	1	0	0	0	1	III	2	4	4, 5
Mammalia	Didelphimorphia	Didelphidae	Thylophorops lorenzinii	0	0	0	0	0	0	0	0	0	0	0	1	0	1	III	2	4	4, 5
Mammalia	Didelphimorphia	Didelphidae	Thylophorops perplanus	0	0	0	0	0	0	0	1	0	0	0	0	0	1	III	2	4	4, 5
Mammalia	Didelphimorphia	Didelphidae	Zygolestes tatei	0	0	0	0	1	0	0	0	0	0	0	0	0	1	I	2	*61, 124, 125	124
Mammalia	Litopterna	Macraucheniidae	Cullinia levis	0	1	0	0	0	0	0	0	0	0	0	0	0	6	IV	5	*15 ,35, 105	38, 106
Mammalia	Litopterna	Macraucheniidae	Huayqueriana cristata	0	0	0	1	0	0	0	0	0	0	0	0	0	6	V	4	122	122
Mammalia	Litopterna	Macraucheniidae	Paranauchenia	0	0	1	0	0	0	0	0	0	0	0	0	0	6	V	5	23	*41, 106
Mammalia	Litopterna	Macraucheniidae	Paranauchenia denticulata	0	0	0	1	0	0	0	0	0	0	0	0	0	6	V	5	23	*41, 106
Mammalia	Litopterna	Macraucheniidae	Paranauchenia hystata	0	1	0	0	0	0	0	0	0	0	0	0	0	6	V	5	23	*41, 106
Mammalia	Litopterna	Macraucheniidae	Promacrauchenia	0	0	0	1	1	1	1	0	0	0	0	0	0	6	V	3	*18, 23, 28	*42, 106, 111
Mammalia	Litopterna	Macraucheniidae	Promacrauchenia antiquua	0	0	0	0	0	0	0	1	0	0	0	0	0	6	V	3	*18, 23, 28	*42, 106, 111
Mammalia	Litopterna	Macraucheniidae	Promacrauchenia chapadmalense	0	0	0	0	0	0	0	0	1	1	0	0	0	6	V	3	23, 28	*42, 106, 111
Mammalia	Litopterna	Macraucheniidae	Promacrauchenia kraglievichi	0	0	0	0	0	0	0	1	0	0	0	0	0	6	V	3	*18, 23, 28	*42, 106
Mammalia	Litopterna	Macraucheniidae	Scalabrinitherium bravardi	0	0	0	1	0	0	0	0	0	0	0	0	0	6	V	5	38, 122	38
Mammalia	Litopterna	Proterotheriidae	Brachytherium	0	0	0	0	1	1	1	1	1	1	0	0	0	6	IV	5	103, 92	104
Mammalia	Litopterna	Proterotheriidae	Brachytherium cuspidatum	0	0	0	1	0	0	0	0	0	0	0	0	0	6	IV	4	92, 38	104
Mammalia	Litopterna	Proterotheriidae	Diplasiotherium	0	0	0	0	0	0	1	0	0	0	0	0	0	6	V	4	92, 93	104
Mammalia	Litopterna	Proterotheriidae	Diplasiotherium pampa	0	0	0	1	1	1	0	0	0	0	0	0	0	6	IV	4	92	104
Mammalia	Litopterna	Proterotheriidae	Diplasiotherium robustum	0	0	0	0	0	0	0	1	0	0	0	0	0	6	V	4	92, 93	104
Mammalia	Litopterna	Proterotheriidae	Eoauchenia primitiva	0	0	0	1	1	1	1	1	1	1	0	0	0	6	IV	3	92, 93	104
Mammalia	Litopterna	Proterotheriidae	Epitherium laternarium	0	0	0	0	0	0	0	1	0	0	0	0	0	6	V	3	92, 93	104
Mammalia	Litopterna	Proterotheriidae	Neobrachytherium	0	0	1	1	1	0	0	0	0	0	0	0	0	6	IV	5	92	80
Mammalia	Litopterna	Proterotheriidae	Neobrachytherium ullumense	0	1	0	0	0	0	0	0	0	0	0	0	0	6	IV	5	92	80
Mammalia	Litopterna	Proterotheriidae	Neolicaphrium major	0	0	0	0	0	0	0	0	0	1	0	0	0	6	IV	5	92	*6, 81, 95
Mammalia	Notoungulata	Hegetotheriidae	Hemihegetotherium achataleptum	0	0	0	1	1	0	0	0	0	0	0	0	0	5	IV	3	34	107
Mammalia	Notoungulata	Hegetotheriidae	Hemihegetotherium torresi	0	1	1	1	0	0	0	0	0	0	0	0	0	5	III	3	34	107
Mammalia	Notoungulata	Hegetotheriidae	Paedotherium bonaerense	0	0	0	0	0	0	1	1	1	1	1	1	1	5	III	3	33, 34	107
Mammalia	Notoungulata	Hegetotheriidae	Paedotherium minor	0	1	1	1	1	1	1	0	0	0	0	0	0	5	III	3	*16, 33, 34	107
Mammalia	Notoungulata	Hegetotheriidae	Paedotherium typicum	0	0	0	0	0	0	0	1	1	1	1	0	0	5	III	3	33	107
Mammalia	Notoungulata	Hegetotheriidae	Tremacyllus impressus	0	1	1	1	1	1	1	1	1	1	1	0	0	5	III	3	33	107
Mammalia	Notoungulata	Homalodontheriidae	Chasicotherium rothi	0	1	0	0	0	0	0	0	0	0	0	0	0	5	VII	3	33	107
Mammalia	Notoungulata	Interatheriidae	Protypotherium distinctum	0	1	0	0	0	0	0	0	0	0	0	0	0	5	III	3	33, 39, 40	107
Mammalia	Notoungulata	Interatheriidae	Protypotherium minutum	0	1	1	0	0	0	0	0	0	0	0	0	0	5	III	3	33, 39, 40	107
Mammalia	Notoungulata	Mesotheriidae	Mesotherium	0	0	0	0	0	0	0	0	0	0	0	1	1	5	IV	3	28, 33, 34, 108, 109	107
Mammalia	Notoungulata	Mesotheriidae	Pseudotypotherium	0	0	0	0	0	0	1	1	1	0	0	0	0	5	IV	3	23	107
Mammalia	Notoungulata	Mesotheriidae	Pseudotypotherium hystatum	0	0	0	0	0	0	0	0	0	1	0	0	0	5	IV	3	23	107
Mammalia	Notoungulata	Mesotheriidae	Pseudotypotherium subinsigne	0	0	0	1	1	1	0	0	0	0	0	0	0	5	IV	3	23	107
Mammalia	Notoungulata	Mesotheriidae	Typotheriopsis chasicoensis	0	1	1	1	0	0	0	0	0	0	0	0	0	5	IV	3	33, 34, 108, 109	107
Mammalia	Notoungulata	Mesotheriidae	Typotheriopsis silveyrai	0	0	0	1	0	0	0	0	0	0	0	0	0	5	IV	3	33, 34, 108, 109	107
Mammalia	Notoungulata	Toxodontidae	Alitoxodon vetustum	0	0	0	0	0	0	0	1	0	0	0	0	0	5	VI	3	*17, 33, 38	107
Mammalia	Notoungulata	Toxodontidae	Dinotoxodon	0	0	0	1	0	0	0	0	0	0	0	0	0	5	VI	3	*63, 129	107
Mammalia	Notoungulata	Toxodontidae	Hemixotodon chasicoensis	0	1	1	0	0	0	0	0	0	0	0	0	0	5	VI	3	35	107
Mammalia	Notoungulata	Toxodontidae	Ocnerotherium intermedium	0	1	0	0	0	0	0	0	0	0	0	0	0	5	VII	3	37, 38, 39	107
Mammalia	Notoungulata	Toxodontidae	Paratrigodon euguii	0	1	0	0	0	0	0	0	0	0	0	0	0	5	VII	3	35	107
Mammalia	Notoungulata	Toxodontidae	Pisanodon nazari	0	1	1	1	0	0	0	0	0	0	0	0	0	5	VI	3	*17, 33, 38	107
Mammalia	Notoungulata	Toxodontidae	Stenotephanos plicidens	0	0	0	1	0	0	0	0	0	0	0	0	0	5	VI	3	*17, 33	107
Mammalia	Notoungulata	Toxodontidae	Toxodon	0	0	0	0	0	0	0	0	0	0	1	1	1	5	VII	3	28	107
Mammalia	Notoungulata	Toxodontidae	Toxodon chapalmalensis	0	0	0	0	0	0	0	1	1	1	0	0	0	5	VII	3	28	107
Mammalia	Notoungulata	Toxodontidae	Trigodon gaudryi	0	0	0	0	0	0	0	1	0	0	0	0	0	5	VII	3	33	107
Mammalia	Notoungulata	Toxodontidae	Trigodon minor	0	0	0	0	0	0	0	1	0	0	0	0	0	5	VII	3	33	107
Mammalia	Notoungulata	Toxodontidae	Xotodon	0	0	0	0	0	0	0	0	1	1	0	0	0	5	VI	3	33	107
Mammalia	Notoungulata	Toxodontidae	Xotodon ambrosetti	0	0	0	0	0	0	0	1	0	0	0	0	0	5	VI	3	33	107
Mammalia	Notoungulata	Toxodontidae	Xotodon prominens	0	0	0	0	0	0	0	1	0	0	0	0	0	5	VI	3	33	107
Mammalia	Paucituberculata	Caenolestidae	Caenolestidae gen. sp. nov.	0	1	0	0	0	0	0	0	0	0	0	0	0	1	I	2	*45, 7	*46, 2
Mammalia	Paucituberculata	Caenolestidae	Pliolestes	0	0	0	0	0	1	0	0	0	0	0	0	0	1	I	2	7	*46, 2
Mammalia	Paucituberculata	Caenolestidae	Pliolestes tripotamicus	0	0	0	0	0	0	1	0	0	0	0	0	0	1	I	2	7	*46, 2
Mammalia	Paucituberculata	Caenolestidae	Pliolestes venetus	0	0	0	1	1	0	0	0	0	0	0	0	0	1	I	2	7	*46, 2
Mammalia	Perissodactyla	Equidae	Hippidion devillei	0	0	0	0	0	0	0	0	0	0	1	1	1	11	V	3	28	49, 99
Mammalia	Pilosa	Megalonychidae	Diheterocnus	0	0	0	0	0	0	0	1	1	0	0	0	0	4	V	4	23	*9, 22
Mammalia	Pilosa	Megalonychidae	Diheterocnus sanmartini	0	0	0	0	0	0	0	0	0	1	0	0	0	4	V	4	23	*9, 22
Mammalia	Pilosa	Megalonychidae	Protomegalonyx chasicoensis	0	1	0	0	0	0	0	0	0	0	0	0	0	4	V	4	*55, 87, 88	*9, 22
Mammalia	Pilosa	Megatheriidae	“Plesiomegatherium” gaudryi	0	0	0	0	0	0	0	1	0	0	0	0	0	4	VII	4	28	*12, 101
Mammalia	Pilosa	Megatheriidae	Anisodontherium	0	0	1	0	0	0	0	0	0	0	0	0	0	4	VII	4	*12, 28	*12, 101
Mammalia	Pilosa	Megatheriidae	Anisodontherium halmyronomum	0	1	0	0	0	0	0	0	0	0	0	0	0	4	VII	4	*12, 28	*12, 101
Mammalia	Pilosa	Megatheriidae	Plesiomegatherium	0	0	0	1	1	1	1	1	1	1	0	0	0	4	VII	4	28	*12, 101
Mammalia	Pilosa	Mylodontidae	Glossotherium	0	0	0	0	0	0	0	0	0	0	1	1	1	4	VI	3	28	101
Mammalia	Pilosa	Mylodontidae	Glossotherium chapadmalense	0	0	0	0	0	0	0	0	0	1	0	0	0	4	VI	3	*13, 28	101
Mammalia	Pilosa	Mylodontidae	Lestodon	0	0	0	0	0	0	0	1	1	1	1	1	1	4	VII	3	28	101
Mammalia	Pilosa	Mylodontidae	Megatherium	0	0	0	0	0	0	0	0	0	0	1	1	1	4	VII	4	28	101
Mammalia	Pilosa	Mylodontidae	Octomylodon robertoscagliai	0	1	0	0	0	0	0	0	0	0	0	0	0	4	VI	4	*56	*58, 110
Mammalia	Pilosa	Mylodontidae	Proscelidodon gracillimus	0	0	0	1	1	1	0	0	0	0	0	0	0	4	V	4	28	*58, 110
Mammalia	Pilosa	Mylodontidae	Proscelidodon patrius	0	0	0	0	0	0	1	1	1	1	0	0	0	4	V	4	28	*58, 110
Mammalia	Pilosa	Mylodontidae	Scelidotheridium parodii	0	0	0	0	0	0	0	0	0	1	0	0	0	4	V	4	28	101
Mammalia	Pilosa	Myrmecophagidae	Myrmecophaga caroloameghinoi	0	0	0	0	0	0	0	1	0	0	0	0	0	4	IV	2	*14, 32	*14, 32
Mammalia	Pilosa	Nothrotheriidae	"Xyophorus" bondesioi	1	1	0	0	0	0	0	0	0	0	0	0	0	4	IV	4	*57, 89	*48, 102
Mammalia	Pilosa	Nothrotheriidae	Pronothrotherium typicum	0	0	0	0	0	0	0	0	0	1	0	0	0	4	IV	4	89	*48, 102
Mammalia	Polydolopimorphia	Argyrolagidae	Argyrolagus	0	0	0	0	0	1	1	0	1	0	0	0	0	1	I	4	*1, 1	1
Mammalia	Polydolopimorphia	Argyrolagidae	Argyrolagus palmeri	0	0	0	0	0	0	0	1	0	0	0	0	0	1	I	4	*1, 1	1
Mammalia	Polydolopimorphia	Argyrolagidae	Argyrolagus rusconii	0	0	0	0	1	0	0	0	0	0	0	0	0	1	I	4	*1,1	1
Mammalia	Polydolopimorphia	Argyrolagidae	Argyrolagus scagliai	0	0	0	0	0	0	0	0	0	1	0	0	0	1	I	4	1	1
Mammalia	Polydolopimorphia	Argyrolagidae	Microtragulus	0	0	0	0	0	0	0	1	1	0	0	0	0	1	I	4	1	1
Mammalia	Polydolopimorphia	Argyrolagidae	Microtragulus argentinus	0	0	0	0	0	0	0	1	0	0	0	0	0	1	I	4	*4, 1	1
Mammalia	Polydolopimorphia	Argyrolagidae	Microtragulus reigi	0	0	0	0	0	0	0	0	0	1	1	1	0	1	I	4	1	1
Mammalia	Rodentia	Abrocomidae	Abrocoma	0	0	0	0	0	0	0	0	0	0	0	1	1	7	II	3	*24, 44	*24, 44
Mammalia	Rodentia	Abrocomidae	Protabrocoma antiqua	0	0	0	1	1	0	0	0	0	0	0	0	0	7	II	3	44	*24, 44
Mammalia	Rodentia	Caviidae	"Neocavia depressidens"	0	0	0	0	0	0	0	1	0	0	0	0	0	7	II	3	*27, 50	*30, 49
Mammalia	Rodentia	Caviidae	"Prodolichotis" lacunosa	0	0	0	0	0	0	0	1	0	0	0	0	0	7	III	3	*32, 54, 55, 78	*30,49
Mammalia	Rodentia	Caviidae	Cardiatherium	0	0	1	0	0	0	0	0	0	0	0	0	0	7	IV	3	47	*25, 47, 48
Mammalia	Rodentia	Caviidae	Cardiatherium chasicoense	0	1	0	0	0	0	0	0	0	0	0	0	0	7	IV	3	47	*25, 47, 48
Mammalia	Rodentia	Caviidae	Cardiatherium orientalis	0	0	0	1	0	0	0	0	0	0	0	0	0	7	IV	3	47	*25, 47, 48
Mammalia	Rodentia	Caviidae	Cardiomys	0	0	1	1	0	0	0	0	0	0	0	0	0	7	III	3	47	*25, 47, 48
Mammalia	Rodentia	Caviidae	Cardiomys leufuensis	0	1	0	0	0	0	0	0	0	0	0	0	0	7	III	3	47	*25, 47, 48
Mammalia	Rodentia	Caviidae	Cavia galileoi	0	0	0	0	0	0	0	0	0	0	0	1	0	7	II	3	*27, 50, 112	*27, 50
Mammalia	Rodentia	Caviidae	Caviodon	0	0	0	0	0	0	0	0	1	0	0	0	0	7	III	3	*51, 75	*30, 49
Mammalia	Rodentia	Caviidae	Caviodon australis	0	0	0	0	0	0	0	1	0	0	0	0	0	7	III	3	*51, 75	*30, 49
Mammalia	Rodentia	Caviidae	Caviodon pozzi	0	0	0	0	0	0	0	0	0	1	0	0	0	7	III	3	*51, 75	*30, 49
Mammalia	Rodentia	Caviidae	Dolicavia	0	0	0	1	1	1	1	1	1	0	0	0	0	7	II	3	*31, 53, 50	*30, 49
Mammalia	Rodentia	Caviidae	Dolicavia minuscula	0	0	0	0	0	0	0	0	0	1	1	0	0	7	II	3	*31, 53, 50	*30, 49
Mammalia	Rodentia	Caviidae	Dolichotis	0	0	0	0	0	0	0	0	0	0	1	0	0	7	III	3	*32, 54, 55	*30, 49
Mammalia	Rodentia	Caviidae	Dolichotis chapalmalense	0	0	0	0	0	0	0	0	0	1	0	0	0	7	III	3	*32, 54, 55	*30, 49
Mammalia	Rodentia	Caviidae	Dolichotis salinicola	0	0	0	0	0	0	0	0	0	0	0	1	1	7	III	3	54	*30, 49
Mammalia	Rodentia	Caviidae	Microcavia	0	0	0	0	0	1	1	1	1	0	0	0	1	7	II	3	*36, 58, 59	*36, 58, 59
Mammalia	Rodentia	Caviidae	Microcavia chapadmalensis	0	0	0	0	0	0	0	0	0	1	0	0	0	7	II	3	*36, 58, 59	*36, 58, 59
Mammalia	Rodentia	Caviidae	Microcavia reigi	0	0	0	0	0	0	0	0	0	0	1	1	0	7	II	3	*36, 58, 59	*36, 58, 59
Mammalia	Rodentia	Caviidae	Neocavia	0	0	0	0	0	0	1	1	0	0	0	0	0	7	II	3	50	*30, 49
Mammalia	Rodentia	Caviidae	Neocavia pampeana	0	0	0	0	0	1	0	0	0	0	0	0	0	7	II	3	50	*30, 49
Mammalia	Rodentia	Caviidae	Orthomyctera rigens	0	0	0	0	0	0	0	1	0	0	0	0	0	7	II	3	64	*30, 49
Mammalia	Rodentia	Caviidae	Palaeocavia	0	0	0	1	1	1	1	0	1	0	1	1	0	7	II	3	*27, 50	*30, 49
Mammalia	Rodentia	Caviidae	Palaeocavia chapalmalense	0	0	0	0	0	0	0	0	0	1	0	0	0	7	II	3	*27, 50	*30, 49
Mammalia	Rodentia	Caviidae	Palaeocavia impar	0	0	0	0	0	0	0	1	0	0	0	0	0	7	II	3	*27, 50	*30, 49
Mammalia	Rodentia	Caviidae	Phugatherium	0	0	0	0	0	0	0	0	1	0	0	0	0	7	V	3	28, 47	*25, 48
Mammalia	Rodentia	Caviidae	Phugatherium cataclisticum	0	0	0	0	0	0	0	1	0	0	0	0	0	7	V	3	28, 47	*25, 48
Mammalia	Rodentia	Caviidae	Phugatherium novum	0	0	0	0	0	0	0	0	0	1	0	0	0	7	V	3	28, 47	*25, 48
Mammalia	Rodentia	Caviidae	Procardiomys	0	0	1	0	0	0	0	0	0	0	0	0	0	7	III	3	*32, 76, 77	*30,49
Mammalia	Rodentia	Caviidae	Procardiomys martinoi	0	1	0	0	0	0	0	0	0	0	0	0	0	7	III	3	*32, 76, 77	*30,49
Mammalia	Rodentia	Caviidae	Prodolichotis	0	0	0	1	1	1	1	1	0	0	0	0	0	7	III	3	*32, 54, 55, 78	*30,49
Mammalia	Rodentia	Chinchillidae	Lagostomus	0	0	1	0	1	1	0	0	0	0	1	1	1	7	III	4	*34, 121	*34, 121
Mammalia	Rodentia	Chinchillidae	Lagostomus compressidens	0	0	0	0	0	0	0	0	0	1	0	0	0	7	III	4	*34, 121	*34, 121
Mammalia	Rodentia	Chinchillidae	Lagostomus euplasius	0	0	0	0	0	0	1	1	1	1	0	0	0	7	III	4	*34, 121	*34, 121
Mammalia	Rodentia	Chinchillidae	Lagostomus incisus	0	0	0	0	0	0	0	1	1	1	0	0	0	7	III	4	*34, 121	*34, 121
Mammalia	Rodentia	Chinchillidae	Lagostomus petrichodactyla	0	0	0	1	0	0	0	0	0	0	0	0	0	7	III	4	*34, 121	*34, 121
Mammalia	Rodentia	Chinchillidae	Lagostomus telenkechanum	0	1	0	0	0	0	0	0	0	0	0	0	0	7	III	4	*34, 121	*34, 121
Mammalia	Rodentia	Cricetidae	"Abrothrix" kermacki	0	0	0	0	0	0	0	0	0	1	0	0	0	8	I	2	*20, 127	*19, 41
Mammalia	Rodentia	Cricetidae	"Abrothrix" magnus	0	0	0	0	0	0	0	0	0	0	1	1	0	8	I	2	*20, 127	*19, 41
Mammalia	Rodentia	Cricetidae	"Necromys" bonapartei	0	0	0	0	0	1	0	1	0	0	0	0	0	8	I	2	*37, 60, 61	*19, 41
Mammalia	Rodentia	Cricetidae	"Scapteromys" hershkovitzi	0	0	0	0	0	0	0	0	0	0	1	1	0	8	II	2	*21, 128	*19, 41
Mammalia	Rodentia	Cricetidae	Akodon iniscatus	0	0	0	0	0	0	0	0	0	0	1	1	1	8	I	2	*20, 127	*19, 41
Mammalia	Rodentia	Cricetidae	Akodon lorenzinii	0	0	0	0	0	0	0	0	0	0	1	1	0	8	I	2	*20, 127	*19, 41
Mammalia	Rodentia	Cricetidae	Cholomys pearsoni	0	0	0	0	0	0	0	0	0	0	1	1	0	8	I	2	*44, 73	*44, 73
Mammalia	Rodentia	Cricetidae	Chukimys vorohuensis	0	0	0	0	0	0	0	0	0	0	1	0	0	8	I	2	51	51
Mammalia	Rodentia	Cricetidae	Dankomys simpsoni	0	0	0	0	0	0	0	0	0	1	0	0	0	8	I	4	*50	*50
Mammalia	Rodentia	Cricetidae	Graomys dorae	0	0	0	0	0	0	0	0	0	1	0	0	0	8	I	4	*35, 57	*35, 57
Mammalia	Rodentia	Cricetidae	Kraglievichimys formosus	0	0	0	0	0	0	0	1	0	0	0	0	0	8	I	4	*50	*43, 72
Mammalia	Rodentia	Cricetidae	Olympicomys vossi	0	0	0	0	0	0	0	0	0	0	1	0	0	8	I	4	62	*43, 72
Mammalia	Rodentia	Cricetidae	Panchomys steppani	0	0	0	0	0	0	0	0	0	0	1	1	0	8	I	3	65	63, 65
Mammalia	Rodentia	Cricetidae	Reithrodon auritus	0	0	0	0	0	0	0	1	1	1	1	1	1	8	I	3	69	63, 69
Mammalia	Rodentia	Cricetidae	Sigmodontinae	0	0	0	0	1	1	1	1	1	1	1	1	1	8	I	2	*40	*40
Mammalia	Rodentia	Ctenomyidae	Actenomys priscus	0	0	0	0	0	0	0	1	1	1	0	0	0	7	III	3	46	45
Mammalia	Rodentia	Ctenomyidae	Chasichimys bonaerense	0	1	1	0	0	0	0	0	0	0	0	0	0	7	II	5	*29, 52	*50
Mammalia	Rodentia	Ctenomyidae	Chasichimys morphotype a	0	0	0	1	1	0	0	0	0	0	0	0	0	7	II	3	52	*28, 49
Mammalia	Rodentia	Ctenomyidae	Chasichimys morphotype b	0	0	0	1	0	0	0	0	0	0	0	0	0	7	II	3	52	*28, 49
Mammalia	Rodentia	Ctenomyidae	Chasichimys scagliai	0	1	1	1	0	0	0	0	0	0	0	0	0	7	II	5	*29, 52	*50
Mammalia	Rodentia	Ctenomyidae	Chasicomys cangapoli	0	1	0	0	0	0	0	0	0	0	0	0	0	7	II	5	*52, 82, 83	*50
Mammalia	Rodentia	Ctenomyidae	Chasicomys octodontiforme	0	1	0	0	0	0	0	0	0	0	0	0	0	7	II	5	*52, 82, 83	*50
Mammalia	Rodentia	Ctenomyidae	Ctenomys chapadmalensis	0	0	0	0	0	0	0	0	0	0	0	1	0	7	II	3	*29, 52	*28, 49
Mammalia	Rodentia	Ctenomyidae	Eucoelophorus	0	0	0	0	0	0	0	0	1	0	0	0	0	7	II	3	*29, 52, 90	*28, 49
Mammalia	Rodentia	Ctenomyidae	Eucoelophorus cabrerai	0	0	0	0	0	0	0	1	0	0	0	0	0	7	II	3	*29, 52, 90	*28, 49
Mammalia	Rodentia	Ctenomyidae	Eucoelophorus chapalmalensis	0	0	0	0	0	0	0	0	0	1	1	1	1	7	II	3	*29, 52, 90	*28, 49
Mammalia	Rodentia	Ctenomyidae	Xenodontomys ellipticus	0	0	0	0	0	0	1	0	0	0	0	0	0	7	II	3	*29, 52	*28, 49
Mammalia	Rodentia	Ctenomyidae	Xenodontomys elongatus	0	0	0	0	0	1	0	0	0	0	0	0	0	7	II	3	52	*28, 49
Mammalia	Rodentia	Ctenomyidae	Xenodontomys simpsoni	0	0	0	0	1	0	0	0	0	0	0	0	0	7	II	3	52	*28, 49
Mammalia	Rodentia	Dinomyidae	Carlesia pendolai	0	1	0	0	0	0	0	0	0	0	0	0	0	7	V	3	47	*26, 49
Mammalia	Rodentia	Dinomyidae	Diaphoromys	0	1	0	0	0	0	0	0	0	0	0	0	0	7	V	3	*23, 74	*26, 49
Mammalia	Rodentia	Dinomyidae	Potamarchus	1	1	0	0	0	0	0	0	0	0	0	0	0	7	IV	3	47	*26, 49
Mammalia	Rodentia	Dinomyidae	Telicomys	0	0	0	0	0	0	0	0	1	0	0	0	0	7	V	3	28	*26, 49
Mammalia	Rodentia	Dinomyidae	Telicomys giganteus	0	0	0	0	0	0	0	1	0	0	0	0	0	7	V	3	28, 79	*26, 49
Mammalia	Rodentia	Dinomyidae	Telicomys gigantissimus	0	0	0	0	0	0	0	0	0	1	0	0	0	7	V	3	28	*26, 49
Mammalia	Rodentia	Dinomyidae	Tetrastylus	0	1	1	0	1	1	0	0	0	0	0	0	0	7	IV	3	*26, 70, 71	*26, 49
Mammalia	Rodentia	Dinomyidae	Tetrastylus araucanus	0	0	0	1	0	0	0	0	0	0	0	0	0	7	IV	3	*26, 70, 71	*26, 49
Mammalia	Rodentia	Echimyidae	“Tribodon clemens”	0	0	0	0	0	0	0	1	0	0	0	0	0	7	I	3	*49, 56	*49, *28, 49
Mammalia	Rodentia	Echimyidae	Clyomys	0	0	0	0	1	1	1	1	1	1	1	1	1	7	II	4	115	119
Mammalia	Rodentia	Echimyidae	Eumysops	0	0	0	1	1	1	1	0	0	0	0	0	0	7	II	5	*54, 85, 86	*33, 49
Mammalia	Rodentia	Echimyidae	Eumysops chapalmalensis	0	0	0	0	0	0	0	0	0	1	1	1	0	7	II	5	*54, 85, 86	*33, 49
Mammalia	Rodentia	Echimyidae	Eumysops formosus	0	0	0	0	0	0	0	1	0	0	0	0	0	7	II	5	*54, 85, 86	*33, 49
Mammalia	Rodentia	Echimyidae	Eumysops gracilis	0	0	0	0	0	0	0	0	0	1	1	1	0	7	II	5	*54, 85, 86	*33, 49
Mammalia	Rodentia	Echimyidae	Eumysops laeviplicatus	0	0	0	0	0	0	0	1	1	0	0	0	0	7	II	5	*54, 85, 86	*33, 49
Mammalia	Rodentia	Echimyidae	Eumysops marplatensis	0	0	0	0	0	0	0	0	0	0	1	1	0	7	II	5	*54, 85, 86	*33, 49
Mammalia	Rodentia	Echimyidae	Pampamys emmonsae	0	0	0	1	1	1	0	0	0	0	0	0	0	7	II	4	120	*54, 120
Mammalia	Rodentia	Echimyidae	Paramyocastor diligens	0	0	0	0	0	0	0	1	1	0	0	0	0	7	III	3	*38, 66, 67	*38, 67
Mammalia	Rodentia	Echimyidae	Reigechimys octodontiformis	0	0	0	1	1	0	0	0	0	0	0	0	0	7	II	3	116	116
Mammalia	Rodentia	Echimyidae	Reigechimys plesiodon	0	0	0	1	0	0	0	0	0	0	0	0	0	7	II	3	116	116
Mammalia	Rodentia	Echimyidae	Theridomysops parvulus	0	0	0	1	0	0	0	0	0	0	0	0	0	7	II	4	117	120
Mammalia	Rodentia	Octodontidae	Abalosia castellanoi	0	0	0	0	0	0	0	0	0	0	0	1	0	7	II	3	*22, 42, 43	*28, 49
Mammalia	Rodentia	Octodontidae	Cercomys primitiva	0	1	1	0	0	0	0	0	0	0	0	0	0	7	II	5	*53, 84, 85	*50
Mammalia	Rodentia	Octodontidae	Neophanomys biplicatus	0	0	0	0	0	1	1	1	0	0	0	0	0	7	I	3	56	*28, 49
Mammalia	Rodentia	Octodontidae	Neophanomys pristinus	0	0	0	1	1	0	0	0	0	0	0	0	0	7	I	3	56	*28, 49
Mammalia	Rodentia	Octodontidae	Paleoctodon simplicidens	0	0	0	0	1	0	0	0	0	0	0	0	0	7	II	3	118	*28, 49
Mammalia	Rodentia	Octodontidae	Phtoramys	0	0	0	0	0	0	0	0	1	1	0	0	0	7	II	3	*29, 52, 68	*28, 49
Mammalia	Rodentia	Octodontidae	Phtoramys hidalguensis	0	0	0	1	1	0	0	0	0	0	0	0	0	7	II	3	*29, 52, 68	*28, 49
Mammalia	Rodentia	Octodontidae	Phtoramys homogenidens	0	0	0	0	0	1	1	1	0	0	0	0	0	7	II	3	*29, 52, 68	*28, 49
Mammalia	Rodentia	Octodontidae	Pithanotomys	0	0	0	0	0	0	0	0	0	0	1	1	0	7	III	3	*39, 68	*28, 49
Mammalia	Rodentia	Octodontidae	Pithanotomys chapalmalensis	0	0	0	0	0	0	0	0	0	1	0	0	0	7	III	3	*39, 68	*28, 49
Mammalia	Rodentia	Octodontidae	Pithanotomys columnaris	0	0	0	0	0	0	0	1	1	0	0	0	0	7	III	3	68	*28, 49
Mammalia	Rodentia	Octodontidae	Pithanotomys macer	0	0	0	0	0	1	1	1	0	0	0	0	0	7	III	3	*39, 68	*28, 49
Mammalia	Rodentia	Octodontidae	Pseudoplataeomys	0	0	0	0	0	0	0	0	1	0	0	0	0	7	II	3	91	*28, 49
Mammalia	Rodentia	Octodontidae	Pseudoplataeomys formosus	0	0	0	0	0	0	0	1	0	0	0	0	0	7	II	3	91	*28, 49
Mammalia	Sparassodonta	Hathliacynidae	Borhyaenidium musteloides	0	0	0	1	0	0	0	0	0	0	0	0	0	2	III	1	5	5
Mammalia	Sparassodonta	Hathliacynidae	Chasicostylus castroi	0	1	0	0	0	0	0	0	0	0	0	0	0	2	III	1	3	3
Mammalia	Sparassodonta	Borhyaenoidea	Lycopsis viverensis	0	1	0	0	0	0	0	0	0	0	0	0	0	2	IV	1	3	3
Mammalia	Sparassodonta	Hathliacynidae	Notocynus hermosicus	0	0	0	0	0	0	0	1	0	0	0	0	0	2	III	1	3	3
Mammalia	Sparassodonta	Borhyaenoidea	Pseudolycopsis cabrerai	0	1	0	0	0	0	0	0	0	0	0	0	0	2	IV	1	3	3
Mammalia	Sparassodonta	Borhyaenoidea	Thylacosmilus atrox	0	0	0	1	1	1	1	1	1	1	0	0	0	2	V	1	3	3

## Sheet: Grouped
Class	Order	Family/Superfamily	Taxa	Older	Chas+	HuayLo+	HuayUp+	MH+	Chap	Voro	SAnd	Younger	Group	Size	Diet
Mammalia	Artiodactyla	Tayassuidae	Platygonus chapadmalensis	0	0	0	0	0	1	1	0	0	10	IV	4
Mammalia	Artiodactyla	Tayassuidae	Platygonus marplatensis	0	0	0	0	0	1	1	1	0	10	IV	4
Mammalia	Artiodactyla	Tayassuidae	Platygonus scagliai	0	0	0	0	0	0	0	1	0	10	IV	4
Mammalia	Carnivora	Canidae	Lycalopex	0	0	0	0	0	0	0	1	1	9	III	1
Mammalia	Carnivora	Canidae	Lycalopex cultridens	0	0	0	0	0	0	1	0	0	9	III	1
Mammalia	Carnivora	Mustelidae	Galictis	0	0	0	0	0	0	0	1	1	9	III	1
Mammalia	Carnivora	Mustelidae	Galictis sorgentinii	0	0	0	0	0	0	1	0	0	9	III	1
Mammalia	Carnivora	Procyonidae	Chapalmalania	0	0	0	0	0	0	1	0	0	9	IV	2
Mammalia	Carnivora	Procyonidae	Chapalmalania ortognatha	0	0	0	0	0	1	0	0	0	9	IV	2
Mammalia	Carnivora	Procyonidae	Cyonasua	0	0	1	1	0	0	1	1	1	9	IV	2
Mammalia	Carnivora	Procyonidae	Cyonasua clausa	0	0	0	0	1	0	0	0	0	9	IV	2
Mammalia	Carnivora	Procyonidae	Cyonasua lutaria	0	0	0	0	0	1	0	0	0	9	IV	2
Mammalia	Cingulata	Chlamyphoridae	“Eutatus” praepampaeus	0	0	0	0	1	0	0	0	0	3	IV	4
Mammalia	Cingulata	Chlamyphoridae	Aspidocalyptus castroi	0	0	1	0	0	0	0	0	0	3	V	3
Mammalia	Cingulata	Chlamyphoridae	Chaetophractus villosus	0	0	0	0	0	1	1	1	0	3	III	2
Mammalia	Cingulata	Chlamyphoridae	Chasicotatus ameghinoi	0	1	1	1	0	0	0	0	0	3	III	2
Mammalia	Cingulata	Chlamyphoridae	Chlamyphractus dimartinoi	0	1	0	0	0	0	0	0	0	3	II	2
Mammalia	Cingulata	Chlamyphoridae	Chorobates recens	0	0	0	0	1	1	1	0	0	3	III	2
Mammalia	Cingulata	Chlamyphoridae	Chorobates villosissimus	0	1	1	1	1	0	0	0	0	3	III	2
Mammalia	Cingulata	Chlamyphoridae	Coscinocercus	0	0	1	0	0	0	0	0	0	3	V	3
Mammalia	Cingulata	Chlamyphoridae	Doellotatus chapadmalensis	0	0	1	1	1	1	1	0	0	3	III	2
Mammalia	Cingulata	Chlamyphoridae	Doellotatus inornatus	0	1	1	1	1	0	0	0	0	3	III	2
Mammalia	Cingulata	Chlamyphoridae	Eleutherocercus antiquus	0	0	0	0	1	1	0	0	0	3	VII	3
Mammalia	Cingulata	Chlamyphoridae	Eosclerocalyptus	0	0	0	1	0	0	0	0	0	3	V	3
Mammalia	Cingulata	Chlamyphoridae	Eosclerocalyptus lineatus	0	0	0	0	1	1	0	0	0	3	V	3
Mammalia	Cingulata	Chlamyphoridae	Eosclerocalyptus tapinocephalus	0	0	1	0	0	0	0	0	0	3	V	3
Mammalia	Cingulata	Chlamyphoridae	Epipeltephilus kanti	0	1	0	0	0	0	0	0	0	3	IV	2
Mammalia	Cingulata	Chlamyphoridae	Eutatus seguini	0	0	0	0	0	0	1	1	1	3	IV	4
Mammalia	Cingulata	Chlamyphoridae	Holozaedyus laevisculptus	0	0	0	0	1	0	0	0	0	3	II	2
Mammalia	Cingulata	Chlamyphoridae	Hoplophorus	0	0	1	0	0	0	0	0	0	3	V	3
Mammalia	Cingulata	Chlamyphoridae	Kraglievichia paranense	0	1	0	0	0	0	0	0	0	3	V	3
Mammalia	Cingulata	Chlamyphoridae	Macrochorobates	0	0	0	1	0	0	0	0	0	3	III	2
Mammalia	Cingulata	Chlamyphoridae	Macrochorobates chapadmalalensis	0	0	1	0	1	1	1	0	0	3	III	2
Mammalia	Cingulata	Chlamyphoridae	Macrochorobates scalabrinii	0	1	1	0	0	0	0	0	0	3	III	2
Mammalia	Cingulata	Chlamyphoridae	Macroeuphractus morenoi	0	0	1	1	0	0	0	0	0	3	IV	1
Mammalia	Cingulata	Chlamyphoridae	Macroeuphractus outesi	0	0	0	0	0	1	0	0	0	3	V	1
Mammalia	Cingulata	Chlamyphoridae	Macroeuphractus retusus	0	0	1	1	1	1	0	0	0	3	V	1
Mammalia	Cingulata	Chlamyphoridae	Neosclerocalyptus castellanosi	0	0	0	0	0	0	1	0	0	3	V	3
Mammalia	Cingulata	Chlamyphoridae	Neuryurus	0	0	0	0	0	0	0	1	1	3	V	3
Mammalia	Cingulata	Chlamyphoridae	Nopachtus cabrerai	0	0	0	0	1	0	0	0	0	3	VI	3
Mammalia	Cingulata	Chlamyphoridae	Palaehoplophorus	1	1	0	0	0	0	0	0	0	3	V	3
Mammalia	Cingulata	Chlamyphoridae	Palaeodaedicurus antiquus	0	0	0	0	1	0	0	0	0	3	VII	3
Mammalia	Cingulata	Chlamyphoridae	Pampatherium	0	0	0	0	1	1	1	1	1	3	V	3
Mammalia	Cingulata	Chlamyphoridae	Panochthus	0	0	0	0	0	1	1	1	1	3	VII	3
Mammalia	Cingulata	Chlamyphoridae	Phlyctaenopyga trouessarti	0	0	0	0	1	0	0	0	0	3	VI	3
Mammalia	Cingulata	Chlamyphoridae	Plaina intermedia	0	0	0	0	1	1	0	0	0	3	V	3
Mammalia	Cingulata	Chlamyphoridae	Plohophoroides	0	0	0	0	1	0	0	0	0	3	V	3
Mammalia	Cingulata	Chlamyphoridae	Plohophoroides conterminus	0	0	0	0	0	1	0	0	0	3	V	3
Mammalia	Cingulata	Chlamyphoridae	Plohophorus cuneiformis	0	0	0	0	1	0	0	0	0	3	V	3
Mammalia	Cingulata	Chlamyphoridae	Plohophorus figuratus	0	0	0	0	1	1	0	0	0	3	V	3
Mammalia	Cingulata	Chlamyphoridae	Proeuphractus	0	0	0	1	0	0	0	0	0	3	IV	2
Mammalia	Cingulata	Chlamyphoridae	Proeuphractus limpidus	1	1	1	0	0	0	0	0	0	3	IV	2
Mammalia	Cingulata	Chlamyphoridae	Ringueletia simpsoni	0	0	0	1	1	1	0	0	0	3	IV	2
Mammalia	Cingulata	Chlamyphoridae	Tolypeutes	0	0	0	0	0	1	1	1	1	3	III	2
Mammalia	Cingulata	Chlamyphoridae	Trachycalyptus	0	0	0	0	1	0	0	0	0	3	VI	3
Mammalia	Cingulata	Chlamyphoridae	Trachycalyptus chapadmalensis	0	0	0	0	0	1	0	0	0	3	VI	3
Mammalia	Cingulata	Chlamyphoridae	Vetelia perforata	0	1	1	0	0	0	0	0	0	3	IV	2
Mammalia	Cingulata	Chlamyphoridae	Vetelia puncta	1	1	0	0	0	0	0	0	0	3	IV	2
Mammalia	Cingulata	Chlamyphoridae	Zaedyus	0	0	0	0	0	1	1	1	1	3	II	2
Mammalia	Didelphimorphia	Didelphidae	Didelphis crucialis	0	0	0	0	1	1	0	0	0	1	II	2
Mammalia	Didelphimorphia	Didelphidae	Didelphis reigi	0	0	0	0	0	1	0	0	0	1	II	2
Mammalia	Didelphimorphia	Didelphidae	Hesperocynus dogolpolae	0	0	1	1	0	0	0	0	0	1	II	1
Mammalia	Didelphimorphia	Didelphidae	Hyperdidelphys	0	0	0	1	0	0	1	1	1	1	II	1
Mammalia	Didelphimorphia	Didelphidae	Hyperdidelphys dimartinoi	0	0	0	0	0	1	0	0	0	1	III	1
Mammalia	Didelphimorphia	Didelphidae	Hyperdidelphys inexpectata	0	0	0	0	1	0	0	0	0	1	II	1
Mammalia	Didelphimorphia	Didelphidae	Hyperdidelphys parvula	0	0	0	0	1	1	0	0	0	1	II	1
Mammalia	Didelphimorphia	Didelphidae	Hyperdidelphys pattersoni	0	0	1	0	0	0	0	0	0	1	II	1
Mammalia	Didelphimorphia	Didelphidae	Lestodelphys	0	0	0	0	0	0	0	1	1	1	I	1
Mammalia	Didelphimorphia	Didelphidae	Lutreolina	0	0	1	1	0	0	0	0	0	1	II	1
Mammalia	Didelphimorphia	Didelphidae	Lutreolina biforata	0	0	0	0	1	0	0	0	0	1	II	1
Mammalia	Didelphimorphia	Didelphidae	Lutreolina tracheia	0	0	0	0	1	1	0	0	0	1	II	1
Mammalia	Didelphimorphia	Didelphidae	Sparassocynus bahiai	0	0	0	0	1	0	0	0	0	1	II	1
Mammalia	Didelphimorphia	Didelphidae	Sparassocynus derivatus	0	0	0	0	0	1	1	0	0	1	II	1
Mammalia	Didelphimorphia	Didelphidae	Thylamys	0	0	0	1	0	0	0	0	0	1	I	2
Mammalia	Didelphimorphia	Didelphidae	Thylamys contrerasi	0	0	0	0	1	0	0	0	0	1	I	2
Mammalia	Didelphimorphia	Didelphidae	Thylamys pinei	0	0	1	0	0	0	0	0	0	1	I	2
Mammalia	Didelphimorphia	Didelphidae	Thylatheridium	0	0	0	1	0	0	0	0	0	1	II	1
Mammalia	Didelphimorphia	Didelphidae	Thylatheridium cristatum	0	0	0	0	0	1	0	0	0	1	II	1
Mammalia	Didelphimorphia	Didelphidae	Thylatheridium hudsoni	0	0	1	0	0	0	0	0	0	1	II	1
Mammalia	Didelphimorphia	Didelphidae	Thylatheridium pascuali	0	0	0	0	1	1	0	0	0	1	II	1
Mammalia	Didelphimorphia	Didelphidae	Thylophorops	0	0	0	0	0	0	1	0	0	1	III	2
Mammalia	Didelphimorphia	Didelphidae	Thylophorops chapalmalensis	0	0	0	0	0	1	0	0	0	1	III	2
Mammalia	Didelphimorphia	Didelphidae	Thylophorops lorenzinii	0	0	0	0	0	0	0	1	0	1	III	2
Mammalia	Didelphimorphia	Didelphidae	Thylophorops perplanus	0	0	0	0	1	0	0	0	0	1	III	2
Mammalia	Didelphimorphia	Didelphidae	Zygolestes tatei	0	0	1	0	0	0	0	0	0	1	I	2
Mammalia	Litopterna	Macraucheniidae	Cullinia levis	0	1	0	0	0	0	0	0	0	6	IV	5
Mammalia	Litopterna	Macraucheniidae	Huayqueriana cristata	0	0	1	0	0	0	0	0	0	6	V	4
Mammalia	Litopterna	Macraucheniidae	Paranauchenia denticulata	0	0	1	0	0	0	0	0	0	6	V	5
Mammalia	Litopterna	Macraucheniidae	Paranauchenia hystata	0	1	0	0	0	0	0	0	0	6	V	5
Mammalia	Litopterna	Macraucheniidae	Promacrauchenia	0	0	1	1	0	0	0	0	0	6	V	3
Mammalia	Litopterna	Macraucheniidae	Promacrauchenia antiquua	0	0	0	0	1	0	0	0	0	6	V	3
Mammalia	Litopterna	Macraucheniidae	Promacrauchenia chapadmalense	0	0	0	0	1	1	0	0	0	6	V	3
Mammalia	Litopterna	Macraucheniidae	Promacrauchenia kraglievichi	0	0	0	0	1	0	0	0	0	6	V	3
Mammalia	Litopterna	Macraucheniidae	Scalabrinitherium bravardi	0	0	1	0	0	0	0	0	0	6	V	5
Mammalia	Litopterna	Proterotheriidae	Brachytherium	0	0	0	1	1	1	0	0	0	6	IV	5
Mammalia	Litopterna	Proterotheriidae	Brachytherium cuspidatum	0	0	1	0	0	0	0	0	0	6	IV	4
Mammalia	Litopterna	Proterotheriidae	Diplasiotherium pampa	0	0	1	1	0	0	0	0	0	6	IV	4
Mammalia	Litopterna	Proterotheriidae	Diplasiotherium robustum	0	0	0	0	1	0	0	0	0	6	V	4
Mammalia	Litopterna	Proterotheriidae	Eoauchenia primitiva	0	0	1	1	1	1	0	0	0	6	IV	3
Mammalia	Litopterna	Proterotheriidae	Epitherium laternarium	0	0	0	0	1	0	0	0	0	6	V	3
Mammalia	Litopterna	Proterotheriidae	Neobrachytherium	0	0	1	0	0	0	0	0	0	6	IV	5
Mammalia	Litopterna	Proterotheriidae	Neobrachytherium ullumense	0	1	0	0	0	0	0	0	0	6	IV	5
Mammalia	Litopterna	Proterotheriidae	Neolicaphrium major	0	0	0	0	0	1	0	0	0	6	IV	5
Mammalia	Notoungulata	Hegetotheriidae	Hemihegetotherium achataleptum	0	0	1	0	0	0	0	0	0	5	IV	3
Mammalia	Notoungulata	Hegetotheriidae	Hemihegetotherium torresi	0	1	1	0	0	0	0	0	0	5	III	3
Mammalia	Notoungulata	Hegetotheriidae	Paedotherium bonaerense	0	0	0	1	1	1	1	1	1	5	III	3
Mammalia	Notoungulata	Hegetotheriidae	Paedotherium minor	0	1	1	1	0	0	0	0	0	5	III	3
Mammalia	Notoungulata	Hegetotheriidae	Paedotherium typicum	0	0	0	0	1	1	1	0	0	5	III	3
Mammalia	Notoungulata	Hegetotheriidae	Tremacyllus impressus	0	1	1	1	1	1	1	0	0	5	III	3
Mammalia	Notoungulata	Homalodontheriidae	Chasicotherium rothi	0	1	0	0	0	0	0	0	0	5	VII	3
Mammalia	Notoungulata	Interatheriidae	Protypotherium distinctum	0	1	0	0	0	0	0	0	0	5	III	3
Mammalia	Notoungulata	Interatheriidae	Protypotherium minutum	0	1	0	0	0	0	0	0	0	5	III	3
Mammalia	Notoungulata	Mesotheriidae	Mesotherium	0	0	0	0	0	0	0	1	1	5	IV	3
Mammalia	Notoungulata	Mesotheriidae	Pseudotypotherium	0	0	0	0	1	0	0	0	0	5	IV	3
Mammalia	Notoungulata	Mesotheriidae	Pseudotypotherium hystatum	0	0	0	0	0	1	0	0	0	5	IV	3
Mammalia	Notoungulata	Mesotheriidae	Pseudotypotherium subinsigne	0	0	1	1	0	0	0	0	0	5	IV	3
Mammalia	Notoungulata	Mesotheriidae	Typotheriopsis chasicoensis	0	1	1	0	0	0	0	0	0	5	IV	3
Mammalia	Notoungulata	Mesotheriidae	Typotheriopsis silveyrai	0	0	1	0	0	0	0	0	0	5	IV	3
Mammalia	Notoungulata	Toxodontidae	Alitoxodon vetustum	0	0	0	0	1	0	0	0	0	5	VI	3
Mammalia	Notoungulata	Toxodontidae	Dinotoxodon	0	0	1	0	0	0	0	0	0	5	VI	3
Mammalia	Notoungulata	Toxodontidae	Hemixotodon chasicoensis	0	1	0	0	0	0	0	0	0	5	VI	3
Mammalia	Notoungulata	Toxodontidae	Ocnerotherium intermedium	0	1	0	0	0	0	0	0	0	5	VII	3
Mammalia	Notoungulata	Toxodontidae	Paratrigodon euguii	0	1	0	0	0	0	0	0	0	5	VII	3
Mammalia	Notoungulata	Toxodontidae	Pisanodon nazari	0	1	1	0	0	0	0	0	0	5	VI	3
Mammalia	Notoungulata	Toxodontidae	Stenotephanos plicidens	0	0	1	0	0	0	0	0	0	5	VI	3
Mammalia	Notoungulata	Toxodontidae	Toxodon	0	0	0	0	0	0	1	1	1	5	VII	3
Mammalia	Notoungulata	Toxodontidae	Toxodon chapalmalensis	0	0	0	0	1	1	0	0	0	5	VII	3
Mammalia	Notoungulata	Toxodontidae	Trigodon gaudryi	0	0	0	0	1	0	0	0	0	5	VII	3
Mammalia	Notoungulata	Toxodontidae	Trigodon minor	0	0	0	0	1	0	0	0	0	5	VII	3
Mammalia	Notoungulata	Toxodontidae	Xotodon	0	0	0	0	0	1	0	0	0	5	VI	3
Mammalia	Notoungulata	Toxodontidae	Xotodon ambrosetti	0	0	0	0	1	0	0	0	0	5	VI	3
Mammalia	Notoungulata	Toxodontidae	Xotodon prominens	0	0	0	0	1	0	0	0	0	5	VI	3
Mammalia	Paucituberculata	Caenolestidae	Caenolestidae gen. sp. nov.	0	1	0	0	0	0	0	0	0	1	I	2
Mammalia	Paucituberculata	Caenolestidae	Pliolestes tripotamicus	0	0	0	1	0	0	0	0	0	1	I	2
Mammalia	Paucituberculata	Caenolestidae	Pliolestes venetus	0	0	1	0	0	0	0	0	0	1	I	2
Mammalia	Perissodactyla	Equidae	Hippidion devillei	0	0	0	0	0	0	1	1	1	11	V	3
Mammalia	Pilosa	Megalonychidae	Diheterocnus	0	0	0	0	1	0	0	0	0	4	V	4
Mammalia	Pilosa	Megalonychidae	Diheterocnus sanmartini	0	0	0	0	0	1	0	0	0	4	V	4
Mammalia	Pilosa	Megalonychidae	Protomegalonyx chasicoensis	0	1	0	0	0	0	0	0	0	4	V	4
Mammalia	Pilosa	Megatheriidae	“Plesiomegatherium” gaudryi	0	0	0	0	1	0	0	0	0	4	VII	4
Mammalia	Pilosa	Megatheriidae	Anisodontherium halmyronomum	0	1	0	0	0	0	0	0	0	4	VII	4
Mammalia	Pilosa	Megatheriidae	Plesiomegatherium	0	0	1	1	1	1	0	0	0	4	VII	4
Mammalia	Pilosa	Mylodontidae	Glossotherium	0	0	0	0	0	0	1	1	1	4	VI	3
Mammalia	Pilosa	Mylodontidae	Glossotherium chapadmalense	0	0	0	0	0	1	0	0	0	4	VI	3
Mammalia	Pilosa	Mylodontidae	Lestodon	0	0	0	0	1	1	1	1	1	4	VII	3
Mammalia	Pilosa	Mylodontidae	Megatherium	0	0	0	0	0	0	1	1	1	4	VII	4
Mammalia	Pilosa	Mylodontidae	Octomylodon robertoscagliai	0	1	0	0	0	0	0	0	0	4	VI	4
Mammalia	Pilosa	Mylodontidae	Proscelidodon gracillimus	0	0	1	1	0	0	0	0	0	4	V	4
Mammalia	Pilosa	Mylodontidae	Proscelidodon patrius	0	0	0	1	1	1	0	0	0	4	V	4
Mammalia	Pilosa	Mylodontidae	Scelidotheridium parodii	0	0	0	0	0	1	0	0	0	4	V	4
Mammalia	Pilosa	Myrmecophagidae	Mymercophaga caroloameghinoi	0	0	0	0	1	0	0	0	0	4	IV	2
Mammalia	Pilosa	Nothrotheriidae	"Xyophorus" bondesioi	1	1	0	0	0	0	0	0	0	4	IV	4
Mammalia	Pilosa	Nothrotheriidae	Pronothrotherium typicum	0	0	0	0	0	1	0	0	0	4	IV	4
Mammalia	Polydolopimorphia	Argyrolagidae	Argyrolagus	0	0	0	1	0	0	0	0	0	1	I	4
Mammalia	Polydolopimorphia	Argyrolagidae	Argyrolagus palmeri	0	0	0	0	1	0	0	0	0	1	I	4
Mammalia	Polydolopimorphia	Argyrolagidae	Argyrolagus rusconii	0	0	1	0	0	0	0	0	0	1	I	4
Mammalia	Polydolopimorphia	Argyrolagidae	Argyrolagus scagliai	0	0	0	0	0	1	0	0	0	1	I	4
Mammalia	Polydolopimorphia	Argyrolagidae	Microtragulus argentinus	0	0	0	0	1	0	0	0	0	1	I	4
Mammalia	Polydolopimorphia	Argyrolagidae	Microtragulus reigi	0	0	0	0	0	1	1	1	0	1	I	4
Mammalia	Rodentia	Abrocomidae	Abrocoma	0	0	0	0	0	0	0	1	1	7	II	3
Mammalia	Rodentia	Abrocomidae	Protabrocoma antiqua	0	0	1	0	0	0	0	0	0	7	II	3
Mammalia	Rodentia	Caviidae	"Neocavia depressidens"	0	0	0	0	1	0	0	0	0	7	II	3
Mammalia	Rodentia	Caviidae	"Prodolichotis" lacunosa	0	0	0	0	1	0	0	0	0	7	III	3
Mammalia	Rodentia	Caviidae	Cardiatherium chasicoense	0	1	0	0	0	0	0	0	0	7	IV	3
Mammalia	Rodentia	Caviidae	Cardiatherium orientalis	0	0	1	0	0	0	0	0	0	7	IV	3
Mammalia	Rodentia	Caviidae	Cardiomys	0	0	1	0	0	0	0	0	0	7	III	3
Mammalia	Rodentia	Caviidae	Cardiomys leufuensis	0	1	0	0	0	0	0	0	0	7	III	3
Mammalia	Rodentia	Caviidae	Cavia galileoi	0	0	0	0	0	0	0	1	0	7	II	3
Mammalia	Rodentia	Caviidae	Caviodon australis	0	0	0	0	1	0	0	0	0	7	III	3
Mammalia	Rodentia	Caviidae	Caviodon pozzi	0	0	0	0	0	1	0	0	0	7	III	3
Mammalia	Rodentia	Caviidae	Dolicavia	0	0	1	1	1	0	0	0	0	7	II	3
Mammalia	Rodentia	Caviidae	Dolicavia minuscula	0	0	0	0	0	1	1	0	0	7	II	3
Mammalia	Rodentia	Caviidae	Dolichotis	0	0	0	0	0	0	1	0	0	7	III	3
Mammalia	Rodentia	Caviidae	Dolichotis chapalmalense	0	0	0	0	0	1	0	0	0	7	III	3
Mammalia	Rodentia	Caviidae	Dolichotis salinicola	0	0	0	0	0	0	0	1	1	7	III	3
Mammalia	Rodentia	Caviidae	Microcavia	0	0	0	1	1	0	0	0	1	7	II	3
Mammalia	Rodentia	Caviidae	Microcavia chapadmalensis	0	0	0	0	0	1	0	0	0	7	II	3
Mammalia	Rodentia	Caviidae	Microcavia reigi	0	0	0	0	0	0	1	1	0	7	II	3
Mammalia	Rodentia	Caviidae	Neocavia	0	0	0	0	1	0	0	0	0	7	II	3
Mammalia	Rodentia	Caviidae	Neocavia pampeana	0	0	0	1	0	0	0	0	0	7	II	3
Mammalia	Rodentia	Caviidae	Orthomyctera rigens	0	0	0	0	1	0	0	0	0	7	II	3
Mammalia	Rodentia	Caviidae	Palaeocavia	0	0	1	1	0	0	1	1	0	7	II	3
Mammalia	Rodentia	Caviidae	Palaeocavia chapalmalense	0	0	0	0	0	1	0	0	0	7	II	3
Mammalia	Rodentia	Caviidae	Palaeocavia impar	0	0	0	0	1	0	0	0	0	7	II	3
Mammalia	Rodentia	Caviidae	Phugatherium cataclisticum	0	0	0	0	1	0	0	0	0	7	V	3
Mammalia	Rodentia	Caviidae	Phugatherium novum	0	0	0	0	0	1	0	0	0	7	V	3
Mammalia	Rodentia	Caviidae	Procardiomys martinoi	0	1	0	0	0	0	0	0	0	7	III	3
Mammalia	Rodentia	Caviidae	Prodolichotis	0	0	1	1	1	0	0	0	0	7	III	3
Mammalia	Rodentia	Chinchillidae	Lagostomus	0	0	0	0	0	0	1	1	1	7	III	4
Mammalia	Rodentia	Chinchillidae	Lagostomus compressidens	0	0	0	0	0	1	0	0	0	7	III	4
Mammalia	Rodentia	Chinchillidae	Lagostomus euplasius	0	0	0	1	1	1	0	0	0	7	III	4
Mammalia	Rodentia	Chinchillidae	Lagostomus incisus	0	0	0	0	1	1	0	0	0	7	III	4
Mammalia	Rodentia	Chinchillidae	Lagostomus petrichodactyla	0	0	1	0	0	0	0	0	0	7	III	4
Mammalia	Rodentia	Chinchillidae	Lagostomus telenkechanum	0	1	0	0	0	0	0	0	0	7	III	4
Mammalia	Rodentia	Cricetidae	"Abrothrix" kermacki	0	0	0	0	0	1	0	0	0	8	I	2
Mammalia	Rodentia	Cricetidae	"Abrothrix" magnus	0	0	0	0	0	0	1	1	0	8	I	2
Mammalia	Rodentia	Cricetidae	"Necromys" bonapartei	0	0	0	1	1	0	0	0	0	8	I	2
Mammalia	Rodentia	Cricetidae	"Scapteromys" hershkovitzi	0	0	0	0	0	0	1	1	0	8	II	2
Mammalia	Rodentia	Cricetidae	Akodon iniscatus	0	0	0	0	0	0	1	1	1	8	I	2
Mammalia	Rodentia	Cricetidae	Akodon lorenzinii	0	0	0	0	0	0	1	1	0	8	I	2
Mammalia	Rodentia	Cricetidae	Cholomys pearsoni	0	0	0	0	0	0	1	1	0	8	I	2
Mammalia	Rodentia	Cricetidae	Chukimys vorohuensis	0	0	0	0	0	0	1	0	0	8	I	2
Mammalia	Rodentia	Cricetidae	Dankomys simpsoni	0	0	0	0	0	1	0	0	0	8	I	4
Mammalia	Rodentia	Cricetidae	Graomys dorae	0	0	0	0	0	1	0	0	0	8	I	4
Mammalia	Rodentia	Cricetidae	Kraglievichimys formosus	0	0	0	0	1	0	0	0	0	8	I	4
Mammalia	Rodentia	Cricetidae	Olympicomys vossi	0	0	0	0	0	0	1	0	0	8	I	4
Mammalia	Rodentia	Cricetidae	Panchomys steppani	0	0	0	0	0	0	1	1	0	8	I	3
Mammalia	Rodentia	Cricetidae	Reithrodon auritus	0	0	0	0	1	1	1	1	1	8	I	3
Mammalia	Rodentia	Cricetidae	Sigmodontinae	0	0	1	1	1	1	1	1	1	8	I	2
Mammalia	Rodentia	Ctenomyidae	Actenomys priscus	0	0	0	0	1	1	0	0	0	7	III	3
Mammalia	Rodentia	Ctenomyidae	Chasichimys bonaerense	0	1	0	0	0	0	0	0	0	7	II	5
Mammalia	Rodentia	Ctenomyidae	Chasichimys morphotype a	0	0	1	0	0	0	0	0	0	7	II	3
Mammalia	Rodentia	Ctenomyidae	Chasichimys morphotype b	0	0	1	0	0	0	0	0	0	7	II	3
Mammalia	Rodentia	Ctenomyidae	Chasichimys scagliai	0	1	1	0	0	0	0	0	0	7	II	5
Mammalia	Rodentia	Ctenomyidae	Chasicomys cangapoli	0	1	0	0	0	0	0	0	0	7	II	5
Mammalia	Rodentia	Ctenomyidae	Chasicomys octodontiforme	0	1	0	0	0	0	0	0	0	7	II	5
Mammalia	Rodentia	Ctenomyidae	Ctenomys chapadmalensis	0	0	0	0	0	0	0	1	0	7	II	3
Mammalia	Rodentia	Ctenomyidae	Eucoelophorus chapalmalensis	0	0	0	0	0	1	1	1	1	7	II	3
Mammalia	Rodentia	Ctenomyidae	Xenodontomys ellipticus	0	0	0	1	0	0	0	0	0	7	II	3
Mammalia	Rodentia	Ctenomyidae	Xenodontomys elongatus	0	0	0	1	0	0	0	0	0	7	II	3
Mammalia	Rodentia	Ctenomyidae	Xenodontomys simpsoni	0	0	1	0	0	0	0	0	0	7	II	3
Mammalia	Rodentia	Dinomyidae	Carlesia pendolai	0	1	0	0	0	0	0	0	0	7	V	3
Mammalia	Rodentia	Dinomyidae	Diaphoromys	0	1	0	0	0	0	0	0	0	7	V	3
Mammalia	Rodentia	Dinomyidae	Potamarchus	1	1	0	0	0	0	0	0	0	7	IV	3
Mammalia	Rodentia	Dinomyidae	Telicomys giganteus	0	0	0	0	1	0	0	0	0	7	V	3
Mammalia	Rodentia	Dinomyidae	Telicomys gigantissimus	0	0	0	0	0	1	0	0	0	7	V	3
Mammalia	Rodentia	Dinomyidae	Tetrastylus	0	1	0	1	0	0	0	0	0	7	IV	3
Mammalia	Rodentia	Dinomyidae	Tetrastylus araucanus	0	0	1	0	0	0	0	0	0	7	IV	3
Mammalia	Rodentia	Echimyidae	“Tribodon clemens”	0	0	0	0	1	0	0	0	0	7	I	3
Mammalia	Rodentia	Echimyidae	Clyomys	0	0	1	1	1	1	1	1	1	7	II	4
Mammalia	Rodentia	Echimyidae	Eumysops	0	0	1	1	0	0	0	0	0	7	II	5
Mammalia	Rodentia	Echimyidae	Eumysops chapalmalensis	0	0	0	0	0	1	1	1	0	7	II	5
Mammalia	Rodentia	Echimyidae	Eumysops formosus	0	0	0	0	1	0	0	0	0	7	II	5
Mammalia	Rodentia	Echimyidae	Eumysops gracilis	0	0	0	0	0	1	1	1	0	7	II	5
Mammalia	Rodentia	Echimyidae	Eumysops laeviplicatus	0	0	0	0	1	0	0	0	0	7	II	5
Mammalia	Rodentia	Echimyidae	Eumysops marplatensis	0	0	0	0	0	0	1	1	0	7	II	5
Mammalia	Rodentia	Echimyidae	Pampamys emmonsae	0	0	1	1	0	0	0	0	0	7	II	4
Mammalia	Rodentia	Echimyidae	Paramyocastor diligens	0	0	0	0	1	0	0	0	0	7	III	3
Mammalia	Rodentia	Echimyidae	Reigechimys octodontiformis	0	0	1	0	0	0	0	0	0	7	II	3
Mammalia	Rodentia	Echimyidae	Reigechimys plesiodon	0	0	1	0	0	0	0	0	0	7	II	3
Mammalia	Rodentia	Echimyidae	Theridomysops parvulus	0	0	1	0	0	0	0	0	0	7	II	4
Mammalia	Rodentia	Octodontidae	Abalosia castellanoi	0	0	0	0	0	0	0	1	0	7	II	3
Mammalia	Rodentia	Octodontidae	Cercomys primitiva	0	1	0	0	0	0	0	0	0	7	II	5
Mammalia	Rodentia	Octodontidae	Eucoelophorus cabrerai	0	0	0	0	1	0	0	0	0	7	II	3
Mammalia	Rodentia	Octodontidae	Neophanomys biplicatus	0	0	0	1	1	0	0	0	0	7	I	3
Mammalia	Rodentia	Octodontidae	Neophanomys pristinus	0	0	1	0	0	0	0	0	0	7	I	3
Mammalia	Rodentia	Octodontidae	Paleoctodon simplicidens	0	0	1	0	0	0	0	0	0	7	II	3
Mammalia	Rodentia	Octodontidae	Phtoramys	0	0	0	0	0	1	0	0	0	7	II	3
Mammalia	Rodentia	Octodontidae	Phtoramys hidalguensis	0	0	1	0	0	0	0	0	0	7	II	3
Mammalia	Rodentia	Octodontidae	Phtoramys homogenidens	0	0	0	1	1	0	0	0	0	7	II	3
Mammalia	Rodentia	Octodontidae	Pithanotomys	0	0	0	0	0	0	1	1	0	7	III	3
Mammalia	Rodentia	Octodontidae	Pithanotomys chapalmalensis	0	0	0	0	0	1	0	0	0	7	III	3
Mammalia	Rodentia	Octodontidae	Pithanotomys columnaris	0	0	0	0	1	0	0	0	0	7	III	3
Mammalia	Rodentia	Octodontidae	Pithanotomys macer	0	0	0	1	1	0	0	0	0	7	III	3
Mammalia	Rodentia	Octodontidae	Pseudoplataeomys formosus	0	0	0	0	1	0	0	0	0	7	II	3
Mammalia	Sparassodonta	Hathliacynidae	Borhyaenidium musteloides	0	0	1	0	0	0	0	0	0	2	III	1
Mammalia	Sparassodonta	Hathliacynidae	Chasicostylus castroi	0	1	0	0	0	0	0	0	0	2	III	1
Mammalia	Sparassodonta	Borhyaenoidea	Lycopsis viverensis	0	1	0	0	0	0	0	0	0	2	IV	1
Mammalia	Sparassodonta	Hathliacynidae	Notocynus hermosicus	0	0	0	0	1	0	0	0	0	2	III	1
Mammalia	Sparassodonta	Borhyaenoidea	Pseudolycopsis cabrerai	0	1	0	0	0	0	0	0	0	2	IV	1
Mammalia	Sparassodonta	Borhyaenoidea	Thylacosmilus atrox	0	0	1	1	1	1	0	0	0	2	V	1

## Sheet: Categories
Taxonomic groups			Size			Diet
1	Marsupialia		I	< 0.1 kg		1	Carnivorous
2	Sparassodonta		II	0.1–1 kg		2	Generalist
3	Cingulata		III	1–10 kg		3	Grazer
4	Pilosa		IV	10–100 kg		4	Mixed-feeder
5	Notoungulata		V	100–500 kg		5	Browser
6	Litopterna		VI	500–1000 kg
7	Caviomorpha		VII	> 1000 kg
8	Cricetidae
9	Carnivora
10	Artiodactyla
11	Perissodactyla

## Sheet: Commentaries and references
Commentaries
*1 - Geometric similarity with (GS) Argyrolagus scagliai.
*2 - GS Lestodelphys halli.
*3 - GS Lutreolina tracheia.
*4 - GS Microtragulus reigi.
*5 - Generality for Dasypodidae.
*6 - Morphological similarity with (MS) Neolicaphrium recens.
*7 - Generality for Peltephilidae.
*8 - GS Doedicurus.
*9 - F. Pujós pers. obs. inferred by close relative, Eucholoeops.
*10 - GS Eutatus seguini.
*11 - GS current Thylamys species.
*12 - GS & MS Megatherium.
*13 - Ant. Glossotheridium, F. Pujós pers. obs.
*14 - GS & MS Myrmecophaga tridactyla.
*15 - GS Tetramerorhinus.
*16 - GS Paedotherium bonaerense.
*17 - GS Xotodon.
*18 - GS Promacrauchenia chapadmalense.
*19 - Generality for akodontine rodents.
*20 - GS current Abrothrix species.
*21 - GS current Scapteromys species.
*22 - GS current continental Octodon species.
*23 - GS Eumegamys.
*24 - GS & MS current Abrocoma species.
*25 - MS Hydrochoerus hydrochaeris.
*26 - MS Dinomys branickii.
*27 - GS & MS current Cavia species.
*28 - Generality for Octodontidae.
*29 - GS Ctenomys australis.
*30 - Generality for Caviidae.
*31 - GS Cavia aperea.
*32 - GS current Dolichotis species.
*33 - Generality for Echimyidae.
*34 - GS & MS Lagostomus maximus.
*35 - GS & MS Gramoys griseoflavus.
*36 - GS & MS Microcavia australis.
*37 - GS current Necromys species.
*38 - GS & MS Myocastor coypus.
*39 - GS Pithanotomys columnaris.
*40 - Generality for Sigmodontinae.
*41 - Inferred by brachydont teeth (Janis, 1995).
*42 - Inferred by hypsodont teeth (Janis, 1995).
*43 - Generality for Phyllotini.
*44 - GS & MS Wiedomys pyrrhorhinos.
*45 - GS Pliolestes tripotamicus.
*46 - Generality for Caenolestidae.
*47 - GS Eosclerocalyptus.
*48 - MS Nothrotheriops.
*49 - GS & MS Neophanomys.
*50 - U. Pardiñas pers. obs.
*51 - C. Madozzo-Jaen pers. obs.
*52 - GS Octodon degus.
*53 - GS Cercomys cunicularius (=Thrichomys apereoides).
*54 - GS current Thrichomys species.
*55 - GS Protomegalonyx praecursor.
*56 - A. Boscaini pers. obs.
*57 - GS Hapalops.
*58 - MS narrow-muzzled sloths (Mylodon, Scelidotherium, and Megatherium).
References
1 - Zimicz, N. 2011. Patrones de desgaste y oclusión en el sistema masticatorio de los extintos Argyrolagoidea (Marsupialia, Polydolopimorphia, Bonapartheriiformes). Ameghiniana, 48(3): 358−379.
2 - Wilson, D.E., & Mittermeier, R.A. 2015. Handbook of the mammals of the World. Vol. 5. Monotremes and marsupials. Lynx Edicions, Barcelona, 799 pp.
3 - Prevosti, F.J., & Forasiepi, A.M. 2018. Evolution of South American Mammalian Predators During the Cenozoic: Paleobiogeographic and Paleoenvironmental Contingencies. Springer International Publishing, 196 pp.
4 - Zimicz, N. 2014. Avoiding competition: the ecological history of late Cenozoic metatherian carnivores in South America. Journal of Mammalian Evolution, 21(4): 383−393.
5 - Prevosti, F.J., Forasiepi, A.M., & Zimicz, N. 2013. The evolution of the Cenozoic terrestrial mammalian predator guild in South America: competition or replacement?. Journal of Mammalian Evolution, 20(1): 3−21.
6 - Martin, G.M. 2019. Lestodelphys halli. In: SAyDS–SAREM (eds.), Categorización 2019 de los mamíferos de Argentina según su riesgo de extinción. Lista Roja de los mamíferos de Argentina. Online vesion: https://cma.sarem.org.ar/es/especie-nativa/lestodelphys-halli.
7 - Abello, M.A., Toledo, N., & Ortiz-Jaureguizar, E. 2020. Evolution of South American Paucituberculata (Metatheria: Marsupialia): adaptive radiation and climate changes at the Eocene-Oligocene boundary, Historical Biology, 32(4): 476−493.
8 - Gallo, J.A., Poljak, S., Abba, A.M., Udrizar Sauthier, D.E., Camino, M., Torres, R.M., Tamburini, D.M., Decarre, J., Soibelzon, E., Castro, L.B., & Superina, M. 2019. Chaetophractus villosus. In: SAyDS–SAREM (eds.), Categorización 2019 de los mamíferos de Argentina según su riesgo de extinción. Lista Roja de los mamíferos de Argentina. Online version: https://cma.sarem.org.ar/es/especie-nativ…
9 - Scillato-Yané, G.J., Krmpotic, C.M., & Esteban, G.I. 2010. Las especies del género Chasicotatus Scillato-Yané (Eutatini, Dasypodidae). Revista mexicana de ciencias geológicas, 27(1): 43−55.
10 - Barasoain, D., Tomassini, R.L., Zurita, A.E., Montalvo, C.I., & Superina, M. 2019. A new fairy armadillo (Cingulata, Chlamyphorinae) from the upper Miocene of Argentina: first fossil record of the most enigmatic Xenarthra. Journal of Vertebrate Paleontology, 39(5): DOI: 10.1080/02724634.2019.1716778
11 - Redford, K.H. 1985. Foods habits of armadillos (Xenarthra: Dasypodidae). In: G.G. Montgomery (ed.), The evolution and ecology of sloths, armadillos, and vermilinguas.Smithsonian Institution Press Washington, DC. pp. 429−437.
12 - Carlini, A.A., & Scillato-Yané, G.J. 1996. Chorobates recens (Xenarthra, Dasypodidae) y un análisis de la filogenia de los Euphractini. Revista del Museo de La Plata, 9(59): 225−238.
13 - Scillato-Yané, G.J., Carlini, A.A., Vizcaíno, S.F., & Ortiz Jaureguizar, E. 1995. Los xenarthros. In: M.T. Alberdi, G. Leone, & E.P. Tonni (eds.), Evolución biológica y climática de la región pampeana durante los últimos cinco millones de años. Un ensayo de correlación con el Mediterráneo occidental. Museo Nacional de Ciencias Naturales (Madrid), Monografías, 12: 311–337.
14 - Lydekker, R. 1894. Contributions to a knowledge of the fossil vertebrates of Argentina. 2. Extinct edentates of Argentina. Anales del Museo de La Plata, 3: 1–61.
15 - Fariña, R.A., & Vizcaíno, S.F. 2001. Carved teeth and strange jaws: How glyptodonts masticated. In: S.F. Vizcaíno, R.A. Fariña, & C. Janis (eds.), Biomechanics and Palaeobiology of Vertebrates. Acta Paleontologica Polonica, Special Issue, 46: 87–102.
16 - Zurita, A.E. 2007. Sistemática y evolución de los Hoplophorini (Xenarthra: Glyptodontidae: Hoplophorinae. Mioceno tardío-Holoceno temprano). (Doctoral dissertation), Universidad Nacional de La Plata, Argentina, 363 pp.
17 - González-Ruiz, L.R., Scillato-Yané, G.J., Krmpotic, C.M., & Carlini, A.A. 2012. A new species of Peltephilidae (Mammalia: Xenarthra: Cingulata) from the late Miocene (Chasicoan SALMA) of Argentina. Zootaxa, 3359: 55–64.
18 - Krmpotic, C.M., Carlini, A.A., & Scillato-Yané, G.J. 2009. The species of Eutatus (Mammalia, Xenarthra): Assessment, morphology and climate. Quaternary International, 210(1-2): 66–75.
19 - Vizcaíno, S.F., & Bargo, S.M. 2003. Limb reconstruction of Eutatus seguini (Mammalia: Xenarthra: Dasypodidae). Paleobiological implications. Ameghiniana, 40(1): 89–101.
20 - Scillato-Yané, G.J. 1982. Los Dasypodidae (Mammalia: Edentata) del Plioceno y Pleistoceno de Argentina. (Doctoral dissertation), Universidad Nacional de La Plata, Argentina, 159 pp.
21 - Castellanos, A. 1937. Anotaciones sobre la línea filogenética de los Clamiterios. Publicación Instituto Fisiografía y Geología, Universidad Nacional Litoral, Rosario, Argentina, 8: 1–35.
22 - Bargo, M.S., Vizcaíno, S.F., & Kay, R.F. 2009. Predominance of orthal masticatory movements in the early Miocene Eucholaeops (Mammalia, Xenarthra, Tardigrada, Megalonychidae) and other megatherioid sloths. Journal of Vertebrate Paleontology, 29(3): 870–880.
23 - Vizcaíno, S.F., Fariña, R.A., Zárate, M.A., Bargo, M.S., & Schultz, P. 2004. Palaeoecological implications of the mid-Pliocene faunal turnover in the Pampean Region (Argentina). Palaeogeography, Palaeoclimatology, Palaeoecology, 213(1-2): 101–113.
24 - Vizcaíno, S.F., & De Iuliis, G. 2003. Evidence for advanced carnivory in fossil armadillos (Mammalia: Xenarthra: Dasypodidae). Paleobiology, 29(1): 123–138.
25 - Quiñones, S.I., De los Reyes, M., Zurita, A.E., Cuadrelli, F., Miño Boilini, Á R., & Poiré, D.G. 2020. Neosclerocalyptus Paula Couto (Xenarthra, Glyptodontidae) in the late Pliocene-earliest Pleistocene of the Pampean region (Argentina): Its contribution to the understanding of evolutionary history of Pleistocene glyptodonts. Journal of South American Earth Sciences, 104: 102701.
26 - Vizcaíno, S.F., Bargo, M.S., & Cassini, G.H. 2006. Dental occlusal surface area in relation to body mass, food habits and other biological features in fossil xenarthrans. Ameghiniana, 43: 11–26.
27 - Zamorano, M., Scillato-Yané, G., González Ruiz, L., & Zurita, A.E. 2011. Revisión de los géneros Nopachtus Ameghino y Phlyctaenopyga Cabrera (Xenarthra, Glyptodontidae, Hoplophorinae) del Mioceno tardío y Plioceno de Argentina. Revista del Museo Argentino de Ciencias Naturales, nueva serie, 13(1): 59–68.
28 - Vizcaíno, S.F., Cassini, G.H., Toledo, N., & Bargo, M.S. 2012. On the evolution of large size in mammalian herbivores of Cenozoic faunas of southern South America. In: B.D. Patterson, & L.P. Costa (eds.), Bones, Clones, and Biomes. University of Chicago Press, Chicago, pp 76–101.
29 - Castellanos, A. 1947. Nuevos restos de coraza de los géneros “Proeuphractus” y “Macroeuphractus” Ameghino descubiertos en el “Araucanense” del Valle de Yocavil (provincias de Catamarca y Tucumán). Publicaciones del Instituto de Fisiografía y Geología, 32: 1–44 .
30 - Ferreiro, A.M., Abba, A.M., Camino, M., Tamburini, D.M., Decarre, J., Soibelzon, E., Castro, L.B., Rogel, T.G., Agüero, A.J., Albrecht, C.D., & Superina, M. 2019. Tolypeutes matacus. In: SAyDS–SAREM (eds.), Categorización 2019 de los mamíferos de Argentina según su riesgo de extinción. Lista Roja de los mamíferos de Argentina. Online version: https://cma.sarem.org.ar/es/especie-nativa/tolype…
31 - Superina, M., Abba, A.M., Udrizar Sauthier, D.E., Gallo, J.A., Soibelzon, E., Rogel, T.G., Agüero, A.J., & Albrecht, C.D. 2019. Zaedyus pichiy. In: SAyDS–SAREM (eds.), Categorización 2019 de los mamíferos de Argentina según su riesgo de extinción. Lista Roja de los mamíferos de Argentina. Online version: https://cma.sarem.org.ar/es/especie-nativa/tolypeutes-matacus.
32 - Di Blanco, Y.E., Varela, D., & Abba, A.M. 2019. Myrmecophaga tridactyla. In: SAyDS–SAREM (eds.), Categorización 2019 de los mamíferos de Argentina según su riesgo de extinción. Lista Roja de los mamíferos de Argentina. Online version: https://cma.sarem.org.ar/es/especie-nativa/myrmecophaga-tridactyla.
33 - Elissamburu, A. 2012. Estimación de la masa corporal en géneros del Orden Notoungulata. Estudios Geológicos, 68(1): 91–111.
34 - Reguero, M.A., Candela, A.M., & Cassini, G.H. 2010. Hypsodonty and body size in rodent-like notoungulates. In: R.H. Madden, A.A. Carlini, M.G. Vucetich, & R.F. Kay (eds.), The Paleontology of Gran Barranca. Cambridge University Press, Cambridge, pp 362–371.
35 - Cabrera, A., & Kraglievich, L. 1931. Diagnosis previas de los ungulados fósiles del Arroyo Chasicó. Notas del Museo de La Plata, 1: 107–113.
36 - Croft, D.A., Gelfo, J.N., & López, G.M. 2020. Splendid innovation: The South American native ungulates. Annual Review of Earth and Planetary Sciences , 48: 259–290.
37 - Bond, M., Madden, R.H., & Carlini, A.A. 2006. A new specimen of Toxodontidae (Notoungulata) from the Urumaco Formation (upper Miocene) of Venezuela. Journal of Systematic Palaeontology, 4(3): 285–291.
38 - Schmidt, G.I. 2013. Litopterna y Notoungulata (Mammalia) de la Formación Ituzaingó (Mioceno tardío-Plioceno) de la Provincia de Entre Ríos: sistemática, bioestratigrafía y paleobiogeografía. (Doctoral dissertation), Universidad Nacional de La Plata, Argentina, 355 pp.
39 - Scarano, A.C., Carlini, A.A., & Illius, A.W. 2011. Interatheriidae (Typotheria; Notoungulata), body size and paleoecology characterization. Mammalian Biology, 76(2): 109–114.
40 - Croft, D.A., & Anaya, F. 2020. A new typothere notoungulate (Mammalia: Interatheriidae), from the Miocene Nazareno Formation of southern Bolivia. Ameghiniana, 57(2): 189–208.
41 - Reig, O.A. 1986. Diversity patterns and differentiation of high Andean rodents. In: F. Vuilleumier, & M. Monasterio (eds.), High Altitude Tropical Biogeography. Oxford University Press, New York and Oxford, pp. 404–439.
42 - Verzi, D.H. 2001. Phylogenetic position of Abalosia and the evolution of the extant Octodontinae (Rodentia, Caviomorpha, Octodontidae). Acta Theriologica, 46(3): 243–268.
43 - Sobrero, R., & Tammone, M.N. 2019. Octodon bridgesi. In: SAyDS–SAREM (eds.) Categorización 2019 de los mamíferos de Argentina según su riesgo de extinción. Lista Roja de los mamíferos de Argentina. Online version: https://cma.sarem.org.ar/es/especie-nativa/octodon-bridgesi.
44 - Ojeda, R.A., & Tarquino-Carbonell, A.P. 2019. Abrocoma cinerea. In: SAyDS–SAREM (eds.), Categorización 2019 de los mamíferos de Argentina según su riesgo de extinción. Lista Roja de los mamíferos de Argentina. Online version: https://cma.sarem.org.ar/es/especie-nativa/abrocoma-cinerea.
45 - De Santis, L.J.M., & Moreira, G.J. 2000. El aparato masticador del género extinto Actenomys Burmeister, 1888 (Rodentia, Ctenomyidae): inferencias sobre su modo de vida. Estudios Geológicos, 56(1-2): 63-72.
46 - Fernández, M.E, Vasallo, A.I., & Zárate, M. 2000. Functional morphology and palaeobiology of the pliocene rodent †Actenomys (Caviomorpha: Octodontidae): the evolution to a subterranean mode of life. Biological Journal of the Linnean Society, 71: 71–90.
47 - Vucetich, M.G., Arnal, M., Deschamps, C.M., Pérez, M.E., & Vieytes, E.C. 2015. A brief history of caviomorph rodents as told by the fossil record. In: A. Vassallo, & D. Antonucci (eds.), Biology of caviomorph rodents; diversity and evolution. Sociedad Argentina para el estudio de los Mamíferos, Serie A, Buenos Aires, pp. 11–62.
48 - Bolkovic, M.L., Quintana, R., Cirignoli, S., Perovic, P.G., Eberhardt, A., Byrne, S., Bareiro, R., & Porini, G. 2019. Hydrochoerus hydrochaeris. In: SAyDS–SAREM (eds.), Categorización 2019 de los mamíferos de Argentina según su riesgo de extinción. Lista Roja de los mamíferos de Argentina. Online version: https://cma.sarem.org.ar/es/especie-nativa/hydrochoerus-hydrochaeris.
49 - Nowak, R.W., & Paradiso, J.L. 1983. Walker’s mammals of the world. 4th Ed. The Johns Hopkins University Press, Baltimore and London, 1367 pp.
50 - Sobrero, R., & Eberhardt, A. 2019. Cavia aperea. In: SAyDS–SAREM (eds.), Categorización 2019 de los mamíferos de Argentina según su riesgo de extinción. Lista Roja de los mamíferos de Argentina. Online version: https://cma.sarem.org.ar/index.php/es/especie-nativa/cavia-aperea.
51 - Barbière, F., Cruz, L.E., Ortiz, P.E., & Pardiñas, U.F. 2016. A new genus of Sigmodontinae (Mammalia, Rodentia, Cricetidae) from the Pliocene of central Argentina. Journal of Vertebrate Paleontologym 36(5): e1199557.
52 - Austrich, A., Mapelli, F.J., Mora, M.S., & Kittlein, M.J. 2019. Ctenomys australis. In: SAyDS–SAREM (eds.), Categorización 2019 de los mamíferos de Argentina según su riesgo de extinción. Lista Roja de los mamíferos de Argentina. Online version: https://cma.sarem.org.ar/es/especie-nativa/ctenomys-australis.
53 - Quintana, C. 1997. El roedor Dolicavia minuscula (Caviomorpha, Caviidae) del Plioceno superior de la provincia de Buenos Aires, Argentina. Historia Animalium, 3: 55–71.
54 - Mora, M.S., & Ojeda, A.A. 2019. Dolichotis salinicola. In: SAyDS–SAREM (eds.), Categorización 2019 de los mamíferos de Argentina según su riesgo de extinción. Lista Roja de los mamíferos de Argentina. Online version: https://cma.sarem.org.ar/index.php/es/especie-nativa/dolichotis-salinicola.
55 - Alonso Roldán, V., Udrizar Sauthier, D.E., Giannoni, S.M., & Campos, Claudia M. 2019. Dolichotis patagonum. In: SAyDS–SAREM (eds.), Categorización 2019 de los mamíferos de Argentina según su riesgo de extinción. Lista Roja de los mamíferos de Argentina. Online version: https://cma.sarem.org.ar/index.php/es/especie-nativa/dolichotis-patagonum.
56 - Verzi, D.H., Vieytes, E.C., & Montalvo, C.I. 2011. Dental evolution in Neophanomys (Rodentia, Octodontidae) from the late Miocene of central Argentina. Geobios, 44(6): 621–633.
57 - Rodríguez, D., Andrade, A., d´Hiriart, S., & Procopio, D.E. 2019. Graomys griseoflavus. In: SAyDS–SAREM (eds.), Categorización 2019 de los mamíferos de Argentina según su riesgo de extinción. Lista Roja de los mamíferos de Argentina. Online version: https://cma.sarem.org.ar/es/especie-nativa/graomys-griseoflavus.
58 - Quintana, C. 1996. Diversidad del roedor Microcavia (Caviomorpha, caviidae) de América del sur. Mastozoología Neotropical, 3(1): 63–86.
59 - Taraborelli, P., Teta, P., d´Hiriart, S., Tarquino-Carbonell, A.P. & Ojeda, R.A. 2019. Microcavia australis. In: SAyDS–SAREM (eds.), Categorización 2019 de los mamíferos de Argentina según su riesgo de extinción. Lista Roja de los mamíferos de Argentina. Online version: https://cma.sarem.org.ar/index.php/es/especie-nativa/microcavia-australis.
60 - Libardi, G.S., & Gómez Villafañe, I. 2019. Necromys obscurus. In: SAyDS–SAREM (eds.), Categorización 2019 de los mamíferos de Argentina según su riesgo de extinción. Lista Roja de los mamíferos de Argentina. Online version: https://cma.sarem.org.ar/es/especie-nativa/necromys-obscurus.
61 - Pardiñas, U.F., Teta, P., Ortiz, P.E., Jayat, J.P., & Salazar-Bravo, J. 2015. Genus Necromys Ameghino, 1889. Mammals of South America, 2: 232–247.
62 - Steppan, S.J., & Pardiñas, U.F. 1998. Two new fossil muroids (Sigmodontinae: Phyllotini) from the early Pleistocene of Argentina: phylogeny and paleoecology. Journal of Vertebrate Paleontology, 18(3): 640–649.
63 - Ortiz, P.E., Pardiñas, U.F., & Steppan, S.J. 2000. A new fossil phyllotine (Rodentia: Muridae) from northwestern Argentina and relationships of the Reithrodon group. Journal of Mammalogy, 81(1): 37–51.
64 - Madozzo-Jaén, M.C. 2017. Los Caviinae (Mammalia, Rodentia, Caviidae) del Cenozoico tardío del noroeste deArgentina: evolución y relaciones filogenéticas. (Unpublished PhD thesis) Facultad de CienciasNaturales, Universidad Nacional de Tucumán, Tucumán, Argentina, 240 pp.
65 - Pardiñas, U.F. 1997. Un nuevo sigmodontino (Mammalia: Rodentia) del Plioceno de Argentina y consideraciones sobre el registro fósil de los Phyllotini. Revista Chilena de Historia Natural, 70(4): 543–555.
66 - Verzi, D.H., Deschamps, C.M., & Vucetich, M.G. 2002. Sistemática y antigüedad de Paramyocastor diligens (Ameghino, 1888) (Rodentia, Caviomorpha, Myocastoridae). Ameghiniana, 39(2): 193–200.
67 - Porini, G., Bó, R.F., Guichón, M.L., Corriale, M.J., Courtalón, P., & Bolkovic, M.L. 2019. Myocastor coypus. In: SAyDS–SAREM (eds.), Categorización 2019 de los mamíferos de Argentina según su riesgo de extinción. Lista Roja de los mamíferos de Argentina. Online version: https://cma.sarem.org.ar/es/especie-nativa/myocastor-coypus.
68 - Ameghino, F. 1889. Contribución al conocimiento de los mamíferos fósiles de la República Argentina. Academia Nacional de Ciencias, 1–1027.
69 - Pardiñas, U.F.J., & Galliari, C.A. 2001. Reithrodon auritus. Mammalian Species, 664: 1–8.
70 - Álvarez, A., & Ercoli, M.D. 2017. Why pacaranas never say no: analysis of the unique occipitocervical configuration of †Tetrastylus intermedius Rovereto, 1914, and other dinomyids (Caviomorpha; Dinomyidae), Journal of Vertebrate Paleontology, 37: 6 DOI:10.1080/02724634.2017.1385476
71 - Álvarez, A., Arévalo, R.L.M., & Verzi, D.H. 2017. Diversification patterns and size evolution in caviomorph rodents. Biological Journal of the Linnean Society, 121(4): 907–922.
72 - Spotorno, A.E., Walker, L.I., Flores, S.V., Yevenes, M., Marín, J.C., & Zuleta, C. 2001. Evolución de los filotinos (Rodentia, Muridae) en los Andes del Sur. Revista chilena de historia natural, 74(1): 151–166.
73 - Marinhio-Filho, J., & Langguth, A. 2008. Wiedomys pyrrhorhinos. IUCN Red List of Threatened Species. IUCN.
74 - Candela, A.M., Cassini, G.H., & Nasif, N.L. 2013. Fractal dimension and cheek teeth crown complexity in the giant rodent Eumegamys paranensis. Lethaia, 46(3): 369–377.
75 - Pérez, M.E., Deschamps, C.M., & Vucetich, M.G. 2018. Diversity, phylogeny and biogeography of the South American ‘cardiomyine’ rodents (Hystricognathi, Cavioidea) with a description of two new species. Papers in Palaeontology, 4(1): 1–19.
76 - Pascual, R. 1961. Un nuevo Cardiomyinae (Rodentia, Caviidae) de la Formación Arroyo Chasicó (Plioceno inferior) de la provincia de Buenos Aires. Ameghiniana, 2(4): 61–72.
77 - Pérez, M.E., Vucetich, M.G., & Deschamps, C.M. 2014. Mandibular remains of Procardiomys martinoi Pascual, 1961 (Hystricognathi, Cavioidea) from the Arroyo Chasicó Formation (early late Miocene) of Argentina: anatomy and the phylogenetic position of the genus within Caviidae. Historical Biology, 26(1): 16–25.
78 - Madozzo-Jaén, M.C. 2019. Systematic and phylogeny of Prodolichotis prisca (Caviidae, Dolichotinae) from the Northwest of Argentina (late Miocene-early Pliocene): Advances in the knowledge of the evolutionary history of maras. Comptes Rendus Palevol, 18(1), 33–50.
79 - Rinderknecht, A., Jones, W.W., Araújo, N., Grinspan, G., & Blanco, R.E. 2019. Bite force and body mass of the fossil rodent Telicomys giganteus (Caviomorpha, Dinomyidae). Historical Biology, 31(5): 644–652.
80 - Croft, D.A. 2016. Horned armadillos and rafting monkeys: the fascinating fossil mammals of South America. Indiana University Press, Bloomington, 320 p.
81 - Morosi, E., & Ubilla, M. 2019. Dietary and palaeoenvironmental inferences in Neolicaphrium recens Frenguelli, 1921 (Litopterna, Proterotheriidae) using carbon and oxygen stable isotopes (Late Pleistocene; Uruguay). Historical Biology, 31(2): 196–202.
82 - Quintana, C.A. 1995. Diversidad y relaciones sistemáticas de Chasicomys Pascual, 1967 (Rodentia, Octodontidae) del Mioceno de Argentina. Boletín de la Real Sociedad Española de Paleontología (Sección Geología), 90(1-4): 51–58.
83 - Zunino, S., Saiz, F., & Yates, L.R. 1992. Uso del espacio, densidad de Octodon degus y oferta de recursos en Ocoa, Parque Nacional La Campana, Chile. Revista Chilena de Historia Natural, 65: 343–355.
84 - Pascual, R. 1967. Los roedores Octodontoidea (Caviomorpha) de la Formación Arroyo Chasicó (Plioceno inferior) de la Provincia de Buenos Aires. Revista del Museo de La Plata, 5(35): 259–282.
85 - dos Reis, S.F., & Pessôa, M.L. 2004. Thrichomys apereoides. Mammalian Species, 741: 1–5.
86 - Olivares, A.I., Verzi, D.H., & Vucetich, M.G. 2012. Definición del género Eumysops Ameghino, 1888 (Rodentia, Echimyidae) y sistemática de las especies del Plioceno temprano de la Argentina central. Ameghiniana, 49(2): 198–216.
87 - Brandoni, D. 2009. Descripción del fémur de Protomegalonyx chasicoensis Scillato-Yané (Mammalia, Xenarthra, Megalonychidae) de la Formación Arroyo Chasicó (Mioceno tardío), provincia de Buenos Aires, Argentina. Consideraciones sistemáticas sobre los perezosos de Edad Chasiquense. Ameghiniana, 46(3): 513–521.
88 - Rincón, A.D., Solórzano, A., McDonald, H.G., & Montellano-Ballesteros, M. 2019. Two new megalonychid sloths (Mammalia: Xenarthra) from the Urumaco Formation (late Miocene), and their phylogenetic affinities. Journal of Systematic Palaeontology, 17(5): 409–421.
89 - Toledo, N., Bargo, M.S., Vizcaíno, S.F., De Iuliis, G., & Pujos, F. 2017. Evolution of body size in anteaters and sloths (Xenarthra, Pilosa): phylogeny, metabolism, diet and substrate preferences. Earth and Environmental Science Transactions of the Royal Society of Edinburgh, 106: 289–301.
90 - Reig, O.A., & Quintana, C.A. 1992. Fossil Ctenomyine rodents of the genus Eucelophorus (Caviomorha: Octodontidae) from the Pliocene and Early Pleistocene of Argentina. Ameghiniana, 29(4): 363–380.
91 - Reig, O.A., & Quintana, C.A. 1991. A new genus of fossil octodontine rodent from the early Pleistocene of Argentina. Journal of Mammalogy, 72(2): 292–299.
92 - Villafañe, A.L. 2005. Paleoecología de los Proterotheriidae (Mammalia, Litopterna): Un estudio basado en los cambios en la masa corporal. Undergraduate thesis (inedit), Universidad de la Patagonia San Juan Bosco, 145 pp.
93 - Villafañe A.L., Ortiz-Jaureguizar, E., & Bond, M. 2006. Cambios en la riqueza taxonómica y en las tasas de primera y última aparición de los Proterotheriidae (Mammalia, Litopterna) durante el Cenozoico. Estudios Geológicos, 62(1): 155–166.
94 - Vizcaíno, S.F., & Bargo, M.S. 1998. The masticatory apparatus of the armadillo Eutatus (Mammalia, Cingulata) and some allied genera: paleobiology and evolution. Paleobiology, 24(3): 371–383.
95 - Corona, A., Ubilla Gutierrez, M., & Perea Negreira, D. 2019. New records and diet reconstruction using dental microwear analysis for Neolicaphrium recens Frenguelli, 1921 (Litopterna, Proterotheriidae). Andean Geology, 46(1): 153–167.
96 - De Iuliis, G., Bargo, M.S., & Vizcaíno, S.F. 2001. Variation in skull morphology and mastication in the fossil giant armadillos Pampatherium spp. and allied genera (Mammalia: Xenarthra: Pampatheriidae), with comments on their systematics and distribution. Journal of Vertebrate Paleontology, 20(4): 743–754.
97 - Vizcaíno, S.F., De Iuliis, G., & Bargo, M.S. (1998). Skull shape, masticatory apparatus, and diet of Vassallia and Holmesina (Mammalia: Xenarthra: Pampatheriidae): when anatomy constrains destiny. Journal of Mammalian Evolution, 5(4): 291–322.
98 - Vizcaíno, S.F. 2009. The teeth of the “toothless”: novelties and key innovations in the evolution of xenarthrans (Mammalia, Xenarthra). Paleobiology, 35(3): 343–366.
99 - Sánchez Chillón, B., Prado, J.L., & Alberdi, M.T. 2006. Ancient feeding ecology and extinction of Pleistocene horses from the Pampean Region (Argentina). Ameghiniana, 43(2): 427–436.
100 - Menegaz, A.N., & Ortiz Jaureguizar, E. 1995. Los artiodáctilos. In: M.T. Alberdi, G. Leone, & E.P. Tonni (eds.), Evolución biológica y climática de la región pampeana durante los últimos cinco millones de años. Un ensayo de correlación con el Mediterráneo occidental. Museo Nacional de Ciencias Naturales (Madrid), Monografías, 12: 311–335.
101 - Bargo, M.S., Toledo, N., & Vizcaíno, S.F. 2006. Muzzle of South American Pleistocene Ground Sloths (Xenarthra, Tardigrada). Journal of Morphology, 267: 248–263.
102 - Hansen, R.M. 1978. Shasta ground sloth food habits, Rampart Cave, Arizona. Paleobiology: 302–319.
103 - Schmidt, G.I. 2015. Actualización sistemática y filogenia de los Proterotheriidae (Mammalia, Litopterna) del “Mesopotamiense” (Mioceno tardío) de Entre Ríos, Argentina. Revista Brasileira de Paleontología, 18(3): 521–546.
104 - Soria, M.F. 2001. Los Proterotheriidae (Litopterna, Mammalia), sistemática, origen y filogenia. Monografías del Museo Argentino de Ciencias Naturales, 1: 1–167 p.
105 - Cassini, G.H, Cerdeño, E., Villafañe, A.L, & Muñoz, N.A. 2012. Paleobiology of santacrucian native ungulates (Meridiungulata: Astrapotheria, Litopterna and Notoungulata). 243–286. In: S.F. Vizcaíno, R.F. Kay, & M.S. Bargo (eds), Early Miocene Paleobiology in Patagonia. Cambridge University Press, New York, 370 pp.
106 - Schmidt, G.I., & Ferrero, B.S. 2014. Taxonomic reinterpretation of Theosodon hystatus Cabrera and Kraglievich, 1931 (Litopterna, Macraucheniidae) and phylogenetic relationships of the family. Journal of Vertebrate Paleontology, 34(5): 1231–1238.
107 - Cassini, G.H., Mendoza, M., Vizcaíno, S.F., & Bargo, M.S. 2011. Inferring habitat and feeding behaviour of early Miocene notoungulates from Patagonia. Lethaia, 44: 153–165.
108 - Croft, D. A., Flynn, J. J., & Wyss, A. R. (2004). Notoungulata and Litopterna of the early Miocene Chucal fauna, northern Chile. Fieldiana Geology, 2004(50): 1–52.
109 - Fernández-Monescillo, M., Antoine, P., Pujos, F., Gomes Rodrigues, H., Mamani Quispe, B., & Orliac, M. 2019. Virtual Endocast Morphology of Mesotheriidae (Mammalia, Notoungulata, Typotheria): New Insights and Implications on Notoungulate Encephalization and Brain Evolution. Journal of Mammal Evolution, 26: 85–100.
110 - Bargo, M.S., Toledo, N., & Vizcaíno, S.F. 2006. Muzzle of South American Pleistocene ground sloths (Xenarthra, Tardigrada). Journal of Morphology, 267(2): 248–263.
111 - Janis, C.M. 1995. Correlations between craniodental morphology and feeding behavior in ungulates: reciprocal illumination between living and fossil taxa. In: J. Thomason (ed.), Functional Morphology in Vertebrate Palaeontology, Cambridge University Press, pp. 76-98.
112 - Verzi, D.H., & Quintana, C.A. 2005. The caviomorph rodents from the San Andrés Formation, east-central Argentina, and global Late Pliocene climatic change. Palaeogeography, Palaeoclimatology, Palaeoecology, 219(3-4): 303–320.
